# Supplementary material for: Biomolecular condensates form spatially inhomogeneous network fluids
Source: Nat Commun. 2024 Apr 22;15:3413. doi: 10.1038/s41467-024-47602-z (PMC11035652; doi:10.1038/s41467-024-47602-z)
Supplement: Supplementary file 4 — Source Data [file 41467_2024_47602_MOESM4_ESM.xlsx]

## Sheet: Figure 1d
		100	150	200	250	300	350	400	450	500
	25	0	0	0	0	0	1	1	1	1
	50	0	0	0	0	0	1	1	1	1
	75	0	0	0	0	0	1	1	1	1
	100	0	0	0	0	0	0	1	1	1
	125	0	0	0	0	0	0	1	1	1
	150	0	0	0	0	0	0	0	0	1
	[N130] µM
	Raw (pre-thresholded) data:
		0	50	100	150	200	250	300	350	400	450	500	600		[rpL5] µM
	0	4.47	1.95	1.65	2.97	3.94	4.02	9.86	19.2	35.2	24.9	10.6	6.09
	25	3.67	3.7	2.97	2.86	2.72	2.86	4.36	17.6	119	59.5	34.7	83.1
	50	3.76	3.81	3.08	3.11	2.97	3.28	8.4	45.6	383	256	71.9	37.5
	75	3.05	2.91	2.84	2.79	2.64	2.81	3.35	22	4.19	233	98.7	43.4
	100	2.94	2.83	2.9	2.72	2.77	2.51	3.01	8.77	153	22.5	115	43.6
	125	2.81	2.67	2.97	2.8	2.66	2.41	2.86	3.09	12.8	43.5	36	13.7
	150	5.38	2.74	2.85	2.74	2.71	4.15	2.83	3	3.59	3.13	12.7	35
	200	6.76	2.71	2.93	2.87	2.58	2.93	2.84	3.19	3.17	2.82	2.78	12
	[N130] µM

## Sheet: Figure 1e
	N130	N130			N130+rpL5	N130+rpL5
q (Å^-1)	I(q) (cm^-1)	error in I(q) (cm^-1)		q (Å^-1)	I(q) (cm^-1)	error in I(q) (cm^-1)
0.00613	0.408	0.332		0.00613	26	1.7
0.00632	0.404	0.146		0.00632	19.2	0.642
0.00652	0.493	0.107		0.00652	16.7	0.422
0.00672	0.278	0.0748		0.00672	14.6	0.291
0.00692	0.318	0.059		0.00692	13	0.221
0.00713	0.225	0.0425		0.00713	11.9	0.167
0.00735	0.317	0.0372		0.00735	10.3	0.127
0.00758	0.312	0.0305		0.00758	9.24	0.102
0.00781	0.346	0.0254		0.00781	7.89	0.0796
0.00805	0.307	0.0225		0.00805	6.86	0.0667
0.0083	0.312	0.0199		0.0083	6.14	0.0565
0.00855	0.312	0.0179		0.00855	5.38	0.0482
0.00881	0.311	0.0164		0.00881	4.72	0.0425
0.00908	0.264	0.0151		0.00908	4.09	0.037
0.00936	0.307	0.0143		0.00936	3.64	0.0328
0.00965	0.28	0.0135		0.00965	3.09	0.0294
0.00994	0.296	0.0129		0.00994	2.76	0.0268
0.0102	0.297	0.0126		0.0102	2.41	0.0246
0.0106	0.3	0.0119		0.0106	2.15	0.0224
0.0109	0.289	0.0115		0.0109	1.87	0.0204
0.0112	0.292	0.011		0.0112	1.69	0.019
0.0116	0.302	0.0107		0.0116	1.44	0.0173
0.0119	0.304	0.0104		0.0119	1.31	0.0162
0.0123	0.296	0.0101		0.0123	1.14	0.0149
0.0127	0.298	0.00968		0.0127	1.01	0.0137
0.013	0.301	0.00932		0.013	0.93	0.0128
0.0134	0.278	0.00897		0.0134	0.801	0.0119
0.0139	0.277	0.0088		0.0139	0.718	0.0112
0.0143	0.272	0.00847		0.0143	0.642	0.0105
0.0147	0.27	0.00813		0.0147	0.569	0.00972
0.0152	0.288	0.008		0.0152	0.528	0.00912
0.0156	0.27	0.00769		0.0156	0.455	0.00849
0.0161	0.263	0.00743		0.0161	0.423	0.00813
0.0166	0.273	0.00724		0.0166	0.368	0.00757
0.0171	0.273	0.00698		0.0171	0.339	0.0072
0.0176	0.267	0.00681		0.0176	0.291	0.00685
0.0182	0.262	0.0066		0.0182	0.285	0.00666
0.0187	0.261	0.00642		0.0187	0.257	0.00633
0.0193	0.254	0.00625		0.0193	0.227	0.00607
0.0199	0.25	0.00604		0.0199	0.203	0.00581
0.0205	0.249	0.00588		0.0205	0.188	0.00557
0.0212	0.247	0.00574		0.0212	0.175	0.00542
0.0218	0.248	0.00558		0.0218	0.173	0.00524
0.0225	0.245	0.00541		0.0225	0.155	0.00505
0.0232	0.254	0.00526		0.0232	0.146	0.00485
0.0239	0.245	0.00507		0.0239	0.127	0.00463
0.0246	0.232	0.00489		0.0246	0.123	0.00447
0.0254	0.231	0.00474		0.0254	0.111	0.00431
0.0261	0.225	0.00457		0.0261	0.11	0.00417
0.0269	0.219	0.00447		0.0269	0.103	0.00407
0.0278	0.22	0.00432		0.0278	0.0968	0.00391
0.0286	0.22	0.0042		0.0286	0.0951	0.00379
0.0295	0.215	0.00406		0.0295	0.0941	0.00368
0.0304	0.209	0.00394		0.0304	0.0837	0.00354
0.0313	0.209	0.00383		0.0313	0.0788	0.00343
0.0323	0.199	0.00372		0.0323	0.0761	0.00334
0.0333	0.195	0.00362		0.0333	0.0703	0.00324
0.0343	0.189	0.00351		0.0343	0.0666	0.00315
0.0353	0.188	0.00341		0.0353	0.065	0.00305
0.0364	0.182	0.00331		0.0364	0.0584	0.00296
0.0375	0.185	0.00323		0.0375	0.0538	0.00287
0.0387	0.176	0.00314		0.0387	0.0497	0.0028
0.0399	0.167	0.00305		0.0399	0.0421	0.00272
0.0411	0.165	0.00296		0.0411	0.0373	0.00263
0.0424	0.162	0.00288		0.0424	0.0359	0.00255
0.0437	0.157	0.0028		0.0437	0.0375	0.00249
0.045	0.157	0.00274		0.045	0.0411	0.00242
0.0464	0.151	0.00267		0.0464	0.0395	0.00236
0.0478	0.145	0.0026		0.0478	0.0403	0.0023
0.0493	0.139	0.00254		0.0493	0.0397	0.00224
0.0508	0.135	0.00248		0.0508	0.0367	0.00219
0.0523	0.131	0.00242		0.0523	0.0401	0.00214
0.0539	0.125	0.00236		0.0539	0.0421	0.00209
0.0556	0.123	0.00231		0.0556	0.0396	0.00203
0.0573	0.116	0.00226		0.0573	0.0391	0.00199
0.059	0.11	0.00221		0.059	0.0413	0.00195
0.0609	0.107	0.00217		0.0609	0.0422	0.00191
0.0627	0.102	0.00214		0.0627	0.0407	0.00187
0.0646	0.0975	0.00211		0.0646	0.0412	0.00184
0.0666	0.093	0.00209		0.0666	0.0404	0.00182
0.0687	0.0879	0.00208		0.0687	0.0428	0.00181
0.0708	0.0849	0.00208		0.0708	0.0428	0.00181
0.0711	0.0818	0.000327		0.0711	0.0462	0.00029
0.0729	0.0788	0.00208		0.0729	0.0449	0.00181
0.0736	0.078	0.000313		0.0736	0.0476	0.000281
0.0752	0.075	0.0021		0.0752	0.0487	0.00183
0.0763	0.0735	0.0003		0.0763	0.0492	0.000273
0.0775	0.0717	0.00214		0.0775	0.0512	0.00186
0.079	0.0702	0.000288		0.079	0.0513	0.000266
0.0799	0.0672	0.00218		0.0799	0.0555	0.00191
0.0818	0.0662	0.000277		0.0818	0.0506	0.000257
0.0847	0.0626	0.000265		0.0847	0.0494	0.000248
0.0877	0.0594	0.000255		0.0877	0.0453	0.000237
0.0908	0.0558	0.000245		0.0908	0.0425	0.000228
0.0941	0.0524	0.000235		0.0941	0.041	0.000219
0.0974	0.0492	0.000226		0.0974	0.0415	0.000213
0.101	0.0465	0.000218		0.101	0.043	0.000207
0.104	0.0437	0.00021		0.104	0.0456	0.000202
0.108	0.0414	0.000203		0.108	0.048	0.000198
0.112	0.0389	0.000196		0.112	0.0464	0.000191
0.116	0.0371	0.000189		0.116	0.0426	0.000183
0.12	0.0354	0.000183		0.12	0.0392	0.000176
0.124	0.0339	0.000178		0.124	0.0374	0.00017
0.129	0.0326	0.000173		0.129	0.0365	0.000165
0.133	0.0318	0.000167		0.133	0.0353	0.00016
0.138	0.0308	0.000163		0.138	0.0343	0.000156
0.143	0.0304	0.00016		0.143	0.0331	0.000152
0.148	0.0302	0.000157		0.148	0.0328	0.000148
0.154	0.0298	0.000154		0.154	0.0322	0.000146
0.159	0.0299	0.000152		0.159	0.0323	0.000144
0.165	0.0298	0.000151		0.165	0.0322	0.000142
0.171	0.0297	0.00015		0.171	0.0321	0.000141
0.177	0.0298	0.00015		0.177	0.0323	0.000141
0.183	0.0298	0.000151		0.183	0.0324	0.000142
0.189	0.0298	0.000152		0.189	0.0325	0.000143
0.196	0.0298	0.000154		0.196	0.0327	0.000145
0.203	0.0299	0.000157		0.203	0.0324	0.000147
0.21	0.0299	0.00016		0.21	0.0325	0.00015
0.218	0.0299	0.000165		0.218	0.0324	0.000154
0.226	0.0297	0.000171		0.226	0.032	0.00016
0.234	0.0297	0.000177		0.234	0.0319	0.000165
0.242	0.0292	0.000183		0.242	0.0314	0.00017
0.251	0.0293	0.00019		0.251	0.0315	0.000176
0.26	0.0289	0.000197		0.26	0.0311	0.000183
0.269	0.0294	0.000207		0.269	0.0313	0.000192
0.278	0.0288	0.000217		0.278	0.0309	0.000201
0.288	0.0288	0.000229		0.288	0.031	0.000213
0.299	0.0287	0.000244		0.299	0.0306	0.000227
0.309	0.0286	0.000262		0.309	0.0308	0.000244
0.32	0.0286	0.000283		0.32	0.0308	0.000264
0.332	0.029	0.00031		0.332	0.0311	0.00029
0.343	0.0284	0.000344		0.343	0.0305	0.000322
0.356	0.0286	0.000387		0.356	0.0303	0.000364
0.368	0.0282	0.000446		0.368	0.03	0.000422
0.381	0.0283	0.000525		0.381	0.0299	0.000498
0.395	0.0278	0.00064		0.395	0.0305	0.000612
0.409	0.0279	0.000824		0.409	0.0295	0.000791
0.424	0.0255	0.00117		0.424	0.0288	0.00115
0.439	0.028	0.00202		0.439	0.0283	0.00198
				0.454	0.0274	0.00586

## Sheet: Figure 2b
	G	S	H	M	E	D	S	M	D	M	D	M	S	P	L	R	P	Q	K	V	D	N	D	E	N	E	H	Q	V	A	V	E	E	D	A	E	S	E	D	E	D	E
R	0.000325972	0.00034273	0.000396639	0.000467936	0.000539095	0.000571936	0.000565901	0.000562529	0.000560128	0.000558493	0.000532888	0.000499668	0.000451292	0.000408196	0.000354344	0.000246708	0.000251086	0.000192101	0.000216724	0.000286523	0.000347782	0.000388866	0.000425503	0.000419776	0.00031829	0.000235128	0.000172302	9.51189e-05	0.000187517	0.000249611	0.00034169	0.000427035	0.000506504	0.00054409	0.00059329	0.000603681	0.000650309	0.000660002	0.000689941	0.000694056	0.000683116	0.000643839
R	0.000256356	0.000299246	0.000375697	0.000450606	0.000545736	0.000582236	0.000561626	0.000559522	0.000571479	0.000557122	0.000542067	0.000496251	0.000441712	0.000397405	0.000343198	0.000235311	0.000229904	0.000170793	0.000207407	0.000269067	0.000345805	0.000378772	0.000431287	0.00042508	0.000292901	0.000222554	0.00014936	7.26337e-05	0.000164449	0.000224177	0.000313569	0.000421754	0.00051374	0.000552469	0.000595908	0.000619079	0.000649348	0.000673228	0.000693347	0.000697519	0.000690786	0.000659991
R	0.000249211	0.000282636	0.000363729	0.000428658	0.000553029	0.000584191	0.000540215	0.00054529	0.000564563	0.000559454	0.000541667	0.000488626	0.000423788	0.000378406	0.000330281	0.000229035	0.00021717	0.00016166	0.00020647	0.000266541	0.000355373	0.000384888	0.000453544	0.000449234	0.00028602	0.000217581	0.00013203	5.42295e-05	0.000148331	0.00020799	0.00029952	0.000425332	0.00053331	0.000571971	0.000613832	0.000638809	0.000658048	0.00068115	0.000701017	0.000699257	0.000707556	0.000681287
R	0.000192375	0.000240352	0.000339609	0.000406744	0.000529698	0.000562677	0.00052324	0.000531516	0.000547519	0.000534053	0.000517673	0.000467844	0.000404652	0.000357876	0.000305201	0.000192901	0.000187597	0.00013666	0.00018866	0.000241129	0.000339758	0.000356584	0.000432739	0.000429058	0.000250709	0.000189289	0.000107705	3.81344e-05	0.000126177	0.000180578	0.000265592	0.000390432	0.000499714	0.0005393	0.00059265	0.000625514	0.000642604	0.000668884	0.000684625	0.0006893	0.000694216	0.000676429
E	0.000246639	0.000267364	0.000337323	0.000392535	0.000515398	0.000540306	0.000499508	0.000501818	0.000512837	0.000507122	0.000481527	0.000432419	0.000368439	0.000324154	0.000274188	0.000178418	0.000171182	0.000123194	0.000187494	0.000239415	0.000323857	0.000346914	0.000409179	0.000398537	0.000239952	0.000173342	0.000101166	3.72199e-05	0.000112426	0.00016414	0.000248034	0.000358642	0.000459888	0.000498034	0.000552595	0.000584076	0.000613969	0.000641712	0.000659465	0.000671571	0.000682407	0.00065831
G	0.000173971	0.000218884	0.000316438	0.000377218	0.00047564	0.00050152	0.00046749	0.000470988	0.000480281	0.000450217	0.000435402	0.000393439	0.000333128	0.00029321	0.000240604	0.000136054	0.000130613	9.03521e-05	0.000161351	0.000195439	0.000295233	0.000288752	0.000352709	0.000337872	0.000185082	0.000131367	7.25652e-05	2.26795e-05	8.49909e-05	0.000129035	0.000183413	0.000283882	0.000366735	0.000408711	0.000467364	0.000515524	0.000535963	0.000580967	0.000591632	0.00060791	0.000615409	0.000626269
K	0.00022436	0.000239975	0.000309476	0.000362231	0.000464163	0.00048331	0.000453166	0.000445039	0.000446411	0.000424577	0.000402138	0.000356447	0.000296868	0.0002615	0.00020679	0.000123663	0.000116152	7.33196e-05	0.000154195	0.000192238	0.000270199	0.000276806	0.000322634	0.000297257	0.000171468	0.000110288	6.3706e-05	2.24737e-05	6.93416e-05	0.00011038	0.000166187	0.000246205	0.000322531	0.000359899	0.000416404	0.000455658	0.000499726	0.000539781	0.000567901	0.000592341	0.00060431	0.000597417
T	0.000231116	0.000244536	0.000301726	0.000346719	0.000456196	0.000470805	0.00043075	0.000416518	0.000427469	0.000395199	0.000379047	0.000319925	0.000265226	0.000229207	0.00018059	0.000114781	9.95428e-05	6.11797e-05	0.000153612	0.000182053	0.000261431	0.000257727	0.000303326	0.000273628	0.000151143	9.56104e-05	5.41267e-05	1.90786e-05	5.71445e-05	9.05007e-05	0.000139929	0.00021757	0.000289849	0.000325229	0.000373022	0.00042604	0.000455578	0.000510139	0.00053291	0.000566644	0.000579721	0.000585665
D	0.000220005	0.000232476	0.000284751	0.000308128	0.000439929	0.000441141	0.000376429	0.000357053	0.00039289	0.000341244	0.000341278	0.000272234	0.000218461	0.000191015	0.000150251	0.000104755	7.96639e-05	4.60562e-05	0.000155441	0.000165009	0.000252515	0.000224771	0.00028027	0.00024377	0.00010839	7.64975e-05	3.79401e-05	1.36374e-05	4.13123e-05	6.36831e-05	9.83768e-05	0.000175206	0.0002389	0.000269582	0.000302458	0.000368724	0.000371696	0.00043922	0.000441152	0.000483916	0.000516404	0.000552263
Y	0.000180396	0.000205773	0.000272737	0.000304515	0.000419982	0.000425171	0.000369353	0.000355647	0.000385528	0.000329584	0.000333573	0.000267993	0.000218198	0.000189083	0.000145908	9.39758e-05	7.27595e-05	4.38957e-05	0.000150263	0.000156401	0.000251532	0.000218873	0.000275469	0.000240535	0.000110574	7.59717e-05	3.73e-05	1.18656e-05	4.03292e-05	6.35231e-05	9.80567e-05	0.000174977	0.00023666	0.000270805	0.000307533	0.000379047	0.000379298	0.000452972	0.000449223	0.000492535	0.0005127	0.000555247
Y	0.000217958	0.000223914	0.000268804	0.000293953	0.000430487	0.000437014	0.000376589	0.000350137	0.00038594	0.000338855	0.000339735	0.000263763	0.000212334	0.000185197	0.000142135	9.79995e-05	7.80864e-05	4.7588e-05	0.000160745	0.000172439	0.000259328	0.000242341	0.000293404	0.000258893	0.000124829	8.40649e-05	4.0455e-05	1.34202e-05	4.25126e-05	6.86443e-05	0.000111031	0.000193564	0.000264769	0.000297645	0.000338477	0.000397337	0.000414278	0.00047628	0.000484888	0.000524474	0.000553567	0.000571731
A	0.000156321	0.000181619	0.000247359	0.000278406	0.000404355	0.000412414	0.000356104	0.000340009	0.000378361	0.000318198	0.000330956	0.000258368	0.000213512	0.000184465	0.000141941	8.78829e-05	6.94444e-05	4.37471e-05	0.000149931	0.000153464	0.00025096	0.000220222	0.000280864	0.000248674	0.0001123	7.9161e-05	3.54938e-05	1.03109e-05	3.9369e-05	6.50434e-05	0.000101417	0.000184957	0.00024944	0.000283116	0.000325503	0.000393278	0.000395553	0.000460654	0.000459385	0.000496891	0.000517638	0.00055439
R	0.000150732	0.000175	0.000240409	0.000269707	0.000408871	0.000418507	0.000360471	0.000343679	0.00038602	0.000330373	0.000344182	0.000272725	0.000226692	0.000201475	0.000154664	9.5519e-05	8.10014e-05	5.19662e-05	0.000154652	0.000162014	0.000259316	0.000233436	0.000298251	0.000267627	0.00011821	8.83745e-05	3.94833e-05	1.20256e-05	4.66507e-05	7.33653e-05	0.000113192	0.000206264	0.000275526	0.000306996	0.000356939	0.000411545	0.000419833	0.000469959	0.000461911	0.00050032	0.000521959	0.000555453
K	0.000165386	0.000185391	0.000252858	0.000294387	0.000434362	0.0004504	0.000398674	0.000382042	0.000424977	0.000378144	0.000386637	0.000315684	0.000264552	0.000231939	0.000186763	0.000116335	0.000105704	7.43713e-05	0.00016869	0.000194776	0.000290249	0.000283996	0.000348022	0.000323285	0.000168667	0.000122257	5.86305e-05	1.83128e-05	6.7947e-05	0.000104401	0.000164861	0.000269719	0.000354207	0.000395142	0.000451315	0.000494593	0.000515786	0.000552824	0.000563763	0.000583996	0.000596662	0.000604824
R	0.000183745	0.00020216	0.000267695	0.000312529	0.000447234	0.000464255	0.000415878	0.000401898	0.00044273	0.00040471	0.000414312	0.000343827	0.000296605	0.00026446	0.000219593	0.000144902	0.000136328	0.000101292	0.000193633	0.000224806	0.00031765	0.000318244	0.000380624	0.000362963	0.000203967	0.000154664	8.03612e-05	2.93096e-05	9.07865e-05	0.00013618	0.000208185	0.000324829	0.000410894	0.000449268	0.000501966	0.000533882	0.000550995	0.000582819	0.000587151	0.000599394	0.00061078	0.000612631
L	0.000182076	0.000205921	0.000272074	0.000314095	0.00045415	0.000472942	0.000422759	0.000405796	0.000452984	0.000413283	0.000428921	0.000352058	0.00030519	0.000272542	0.000228246	0.000151726	0.000143313	0.000107945	0.000199234	0.000228338	0.000323731	0.000323823	0.000388695	0.000374623	0.000212974	0.000162243	8.50937e-05	3.24646e-05	9.68907e-05	0.000143004	0.000215215	0.00033562	0.000422668	0.000461145	0.000514369	0.000550091	0.000564369	0.000592535	0.000597176	0.000613569	0.000621856	0.000623354
V	0.000241484	0.000248022	0.000293701	0.000334636	0.000477629	0.000493404	0.000441187	0.000423034	0.000468153	0.000438123	0.000450892	0.000371376	0.000325983	0.000290878	0.000251463	0.000187037	0.000176417	0.000137506	0.000229755	0.000262128	0.000346651	0.000359888	0.000419559	0.000407659	0.000255841	0.000198262	0.000112769	4.86054e-05	0.000123514	0.000175514	0.00026246	0.000382716	0.000474154	0.000509579	0.000552766	0.00058011	0.00059936	0.000622405	0.000635437	0.000643393	0.000656779	0.00064305

## Sheet: Figure 2d
		100	150	200	250	300	350	400	450	500		[rpL5] µM
	25	0	0	1	1	1	1	1	1	1
	50	0	0	0	1	1	1	1	1	1
	75	0	0	0	0	1	1	1	1	1
	100	0	0	0	0	1	1	1	1	1
	125	0	0	0	0	0	1	1	1	1
	150	0	0	0	0	0	1	1	1	1
	[N130^+A2] µM
	Raw (pre-thresholded) data:
		0	50	100	150	200	250	300	350	400	450	500	600		[rpL5] µM
	0	7.89269	3.32705	6.98529	3.15796	1.55613	5.99597	10.439	20.1561	26.5388	12.6638	8.83016	2.61871
	25	4.60218	4.35287	3.79669	2.65088	31.289	16.9901	16.9072	20.653	22.7023	18.723	12.3662	11.753
	50	2.50545	3.16372	3.61557	3.14874	3.89633	58.6953	16.2713	21.2083	16.9696	17.1676	15.6594	12.4547
	75	3.1228	3.27623	3.53062	3.37172	3.3181	3.42506	88.5695	136.915	114.939	106.527	20.4049	16.6184
	100	2.19854	2.43847	2.79311	3.25977	3.43786	3.37411	29.0712	55.371	194.174	156.235	136.245	20.7194
	125	1.2954	1.67244	2.35215	2.51043	3.31256	2.92229	4.21756	15.3574	142.872	54.7548	53.0272	160.221
	150	1.48384	2.41499	2.04236	2.41748	2.80518	3.64215	3.64989	14.1957	37.6039	281.708	133.029	158.406
	200	2.5123	1.70744	2.36733	2.71652	3.9053	3.20556	3.29615	3.91478	16.7242	29.1467	19.2213	241.882
	[N130^+A2] µM

## Sheet: Figure 2e
	N130+rpL5	N130+rpL5	+A2	+A2
q (Å^-1)	I(q) (cm^-1)	error in I(q) (cm^-1)	I(q) (cm^-1)	error in I(q) (cm^-1)
0.00613	26	1.7	31	1.83
0.00632	19.2	0.642	27.6	0.768
0.00652	16.7	0.422	24	0.502
0.00672	14.6	0.291	21.5	0.35
0.00692	13	0.221	18.7	0.263
0.00713	11.9	0.167	17.4	0.201
0.00735	10.3	0.127	15.9	0.157
0.00758	9.24	0.102	14.5	0.126
0.00781	7.89	0.0796	13.3	0.102
0.00805	6.86	0.0667	12	0.087
0.0083	6.14	0.0565	11	0.0744
0.00855	5.38	0.0482	9.91	0.0644
0.00881	4.72	0.0425	9.09	0.0577
0.00908	4.09	0.037	8.36	0.0515
0.00936	3.64	0.0328	7.55	0.0461
0.00965	3.09	0.0294	6.81	0.0423
0.00994	2.76	0.0268	6.22	0.0388
0.0102	2.41	0.0246	5.58	0.0361
0.0106	2.15	0.0224	5.15	0.0331
0.0109	1.87	0.0204	4.66	0.0307
0.0112	1.69	0.019	4.21	0.0285
0.0116	1.44	0.0173	3.8	0.0263
0.0119	1.31	0.0162	3.46	0.0245
0.0123	1.14	0.0149	3.12	0.0227
0.0127	1.01	0.0137	2.81	0.0208
0.013	0.93	0.0128	2.56	0.0194
0.0134	0.801	0.0119	2.29	0.0179
0.0139	0.718	0.0112	2.07	0.0169
0.0143	0.642	0.0105	1.86	0.0155
0.0147	0.569	0.00972	1.68	0.0143
0.0152	0.528	0.00912	1.53	0.0134
0.0156	0.455	0.00849	1.37	0.0124
0.0161	0.423	0.00813	1.21	0.0115
0.0166	0.368	0.00757	1.1	0.0107
0.0171	0.339	0.0072	0.991	0.00998
0.0176	0.291	0.00685	0.899	0.00943
0.0182	0.285	0.00666	0.82	0.00891
0.0187	0.257	0.00633	0.723	0.00829
0.0193	0.227	0.00607	0.647	0.00781
0.0199	0.203	0.00581	0.593	0.00738
0.0205	0.188	0.00557	0.532	0.00683
0.0212	0.175	0.00542	0.468	0.00644
0.0218	0.173	0.00524	0.445	0.00617
0.0225	0.155	0.00505	0.405	0.00587
0.0232	0.146	0.00485	0.359	0.00552
0.0239	0.127	0.00463	0.326	0.00526
0.0246	0.123	0.00447	0.292	0.00499
0.0254	0.111	0.00431	0.265	0.00477
0.0261	0.11	0.00417	0.242	0.00454
0.0269	0.103	0.00407	0.215	0.00437
0.0278	0.0968	0.00391	0.196	0.00416
0.0286	0.0951	0.00379	0.17	0.00399
0.0295	0.0941	0.00368	0.161	0.00386
0.0304	0.0837	0.00354	0.139	0.0037
0.0313	0.0788	0.00343	0.116	0.00355
0.0323	0.0761	0.00334	0.1	0.00343
0.0333	0.0703	0.00324	0.0833	0.00331
0.0343	0.0666	0.00315	0.0731	0.00321
0.0353	0.065	0.00305	0.0648	0.00309
0.0364	0.0584	0.00296	0.0516	0.003
0.0375	0.0538	0.00287	0.0436	0.00291
0.0387	0.0497	0.0028	0.0376	0.00283
0.0399	0.0421	0.00272	0.029	0.00275
0.0411	0.0373	0.00263	0.0315	0.00268
0.0424	0.0359	0.00255	0.0335	0.00261
0.0437	0.0375	0.00249	0.0329	0.00254
0.045	0.0411	0.00242	0.0372	0.00248
0.0464	0.0395	0.00236	0.0394	0.00243
0.0478	0.0403	0.0023	0.0416	0.00236
0.0493	0.0397	0.00224	0.041	0.00231
0.0508	0.0367	0.00219	0.0423	0.00226
0.0523	0.0401	0.00214	0.044	0.00221
0.0539	0.0421	0.00209	0.0492	0.00216
0.0556	0.0396	0.00203	0.0469	0.00211
0.0573	0.0391	0.00199	0.0488	0.00207
0.059	0.0413	0.00195	0.0494	0.00203
0.0609	0.0422	0.00191	0.0511	0.00199
0.0627	0.0407	0.00187	0.0493	0.00196
0.0646	0.0412	0.00184	0.0514	0.00193
0.0666	0.0404	0.00182	0.0511	0.00191
0.0687	0.0428	0.00181	0.0511	0.00191
0.0708	0.0428	0.00181	0.0509	0.0019
0.0711	0.0462	0.00029	0.0505	0.000297
0.0729	0.0449	0.00181	0.0497	0.00191
0.0736	0.0476	0.000281	0.0505	0.000288
0.0752	0.0487	0.00183	0.0503	0.00193
0.0763	0.0492	0.000273	0.0498	0.000278
0.0775	0.0512	0.00186	0.0485	0.00196
0.079	0.0513	0.000266	0.0478	0.000268
0.0799	0.0555	0.00191	0.0478	0.00201
0.0818	0.0506	0.000257	0.0457	0.000258
0.0847	0.0494	0.000248	0.0432	0.000247
0.0877	0.0453	0.000237	0.041	0.000238
0.0908	0.0425	0.000228	0.0399	0.00023
0.0941	0.041	0.000219	0.0404	0.000223
0.0974	0.0415	0.000213	0.0423	0.000217
0.101	0.043	0.000207	0.0463	0.000213
0.104	0.0456	0.000202	0.0483	0.000207
0.108	0.048	0.000198	0.0469	0.0002
0.112	0.0464	0.000191	0.0425	0.000192
0.116	0.0426	0.000183	0.0395	0.000185
0.12	0.0392	0.000176	0.0374	0.000178
0.124	0.0374	0.00017	0.0369	0.000174
0.129	0.0365	0.000165	0.0358	0.000168
0.133	0.0353	0.00016	0.0343	0.000163
0.138	0.0343	0.000156	0.0332	0.000158
0.143	0.0331	0.000152	0.032	0.000154
0.148	0.0328	0.000148	0.0312	0.000151
0.154	0.0322	0.000146	0.0308	0.000149
0.159	0.0323	0.000144	0.0306	0.000146
0.165	0.0322	0.000142	0.0306	0.000145
0.171	0.0321	0.000141	0.0308	0.000144
0.177	0.0323	0.000141	0.0307	0.000144
0.183	0.0324	0.000142	0.031	0.000145
0.189	0.0325	0.000143	0.0309	0.000146
0.196	0.0327	0.000145	0.031	0.000147
0.203	0.0324	0.000147	0.0307	0.00015
0.21	0.0325	0.00015	0.0306	0.000153
0.218	0.0324	0.000154	0.0307	0.000157
0.226	0.032	0.00016	0.0301	0.000164
0.234	0.0319	0.000165	0.03	0.000169
0.242	0.0314	0.00017	0.0296	0.000174
0.251	0.0315	0.000176	0.0297	0.000181
0.26	0.0311	0.000183	0.0295	0.000188
0.269	0.0313	0.000192	0.0295	0.000197
0.278	0.0309	0.000201	0.0289	0.000206
0.288	0.031	0.000213	0.0288	0.000219
0.299	0.0306	0.000227	0.0285	0.000233
0.309	0.0308	0.000244	0.0284	0.00025
0.32	0.0308	0.000264	0.0288	0.000271
0.332	0.0311	0.00029	0.0287	0.000297
0.343	0.0305	0.000322	0.0284	0.00033
0.356	0.0303	0.000364	0.0286	0.000373
0.368	0.03	0.000422	0.0282	0.000432
0.381	0.0299	0.000498	0.0274	0.000508
0.395	0.0305	0.000612	0.0277	0.000624
0.409	0.0295	0.000791	0.0275	0.000805
0.424	0.0288	0.00115	0.0288	0.00117
0.439	0.0283	0.00198	0.0296	0.00202
0.454	0.0274	0.00586	0.0241	0.00588

## Sheet: Figure 2f
	WT			+A2				WT FRAP data																		+A2 FRAP data
time (s)	average	st dev	N	average	st dev	N		time (s)	1	2	3	4	5	6	7	8	9	10	11	12	time	average	st dev			time (s)	1	2	3	4	5	6	7	8	9	10	11	12	time	average	st dev
0	0	0	12	0	0	12		0	0	0	0	0	0	0	0	0	0	0	0	0	0	0	0			0	0	0	0	0	0	0	0	0	0	0	0	0	0	0	0
0.5	0.00661502	0.00127579	12	0.00295969	0.00517091	12		0.500333	0.0082802	0.0082465	0.00714009	0.00799842	0.00722871	0.00568677	0.00489068	0.00507377	0.00494279	0.00730638	0.00661786	0.00596809	0.500333	0.00661502	0.00127579			0.500333	0.00613881	0.0113906	0.00296008	0.00370206	0.00512426	0.0044587	0.00153232	0.00310359	0.00282771	-0.0111164	0.00429447	0.00110006	0.500333	0.00295969	0.00517091
1	0.0107391	0.00228566	12	0.00312229	0.0143352	12		1.00083	0.0147425	0.0124922	0.0117121	0.0136502	0.0096223	0.00826944	0.00784938	0.00922833	0.00982934	0.013058	0.00901845	0.00939753	1.00083	0.0107391	0.00228566			1.00083	0.00775509	0.0209171	0.00489506	0.00693678	0.00922544	0.00669974	0.00271844	0.00417712	0.0052368	-0.0398217	0.0034637	0.00526394	1.00083	0.00312229	0.0143352
1.5	0.0143029	0.00256711	12	0.00580467	0.0168293	12		1.50083	0.0176473	0.0172038	0.0149474	0.0175683	0.0119959	0.0116814	0.011413	0.0115506	0.0129743	0.0175321	0.0131161	0.0140042	1.50083	0.0143029	0.00256711			1.50083	0.0107246	0.0340776	0.00869342	0.00883725	0.0117033	0.0101607	0.00617674	0.00789416	0.00932513	-0.0406226	-0.000706897	0.00339273	1.50083	0.00580467	0.0168293
2	0.0178441	0.00370071	12	0.00828014	0.014318	12		2.00117	0.0233274	0.0223983	0.0194344	0.0212427	0.0145436	0.0131044	0.0138491	0.0139189	0.0175313	0.0218795	0.015831	0.017069	2.00117	0.0178441	0.00370071			2.00117	0.0124926	0.0325479	0.0126806	0.0103277	0.0149662	0.0147555	0.00649373	0.00958312	0.00975784	-0.0300268	0.00121555	0.00456781	2.00117	0.00828014	0.014318
2.5	0.0207357	0.00436489	12	0.0105359	0.0179565	12		2.50117	0.0276967	0.0249712	0.022171	0.0244733	0.0178521	0.0141426	0.016443	0.0160784	0.021413	0.0259078	0.0181879	0.0194915	2.50117	0.0207357	0.00436489			2.50117	0.0149979	0.0408654	0.0152175	0.0126706	0.0176246	0.016212	0.00916729	0.0117097	0.0132273	-0.0389974	0.00498391	0.00875186	2.50117	0.0105359	0.0179565
3	0.0240006	0.0053255	12	0.0123395	0.0219218	12		3.00133	0.0306625	0.0293484	0.0285991	0.0292636	0.0189206	0.0174819	0.0181097	0.0177429	0.0255238	0.0296326	0.021276	0.0214467	3.00133	0.0240007	0.0053255			3.00133	0.0191645	0.0457824	0.0189099	0.016136	0.0206221	0.0185101	0.0104226	0.0155265	0.0153412	-0.0501882	0.00819914	0.00964804	3.00133	0.0123395	0.0219218
3.5	0.0272236	0.00611658	12	0.0143835	0.0209136	12		3.50183	0.0353509	0.0337176	0.0326961	0.032789	0.0222454	0.0191504	0.0209305	0.0209543	0.0280022	0.0338104	0.0224996	0.0245372	3.50183	0.0272236	0.00611658			3.50183	0.0235392	0.0390797	0.0226217	0.0171773	0.021942	0.0202506	0.0104378	0.0176442	0.0185236	-0.0480597	0.0127858	0.0166596	3.50183	0.0143835	0.0209136
4	0.0302408	0.00703305	12	0.016922	0.0199402	12		4.0025	0.0384783	0.0373942	0.0353107	0.0363464	0.024533	0.0211187	0.022822	0.021635	0.0329355	0.0392541	0.0257647	0.0272974	4.0025	0.0302408	0.00703305			4.0025	0.0244776	0.0360351	0.0223175	0.0242887	0.0276263	0.0225055	0.0124844	0.0189458	0.0188313	-0.0436302	0.0169531	0.022229	4.0025	0.016922	0.0199402
4.5	0.0331277	0.00749051	12	0.0175113	0.0239449	12		4.503	0.042192	0.0407167	0.039269	0.0399867	0.0253234	0.023171	0.0260373	0.0248381	0.0359273	0.0416596	0.0281478	0.030263	4.503	0.0331277	0.00749051			4.503	0.0284256	0.0324721	0.0243888	0.0229427	0.0307779	0.0264128	0.0172999	0.0231044	0.0216088	-0.0569132	0.0156699	0.0239462	4.503	0.0175113	0.0239448
5	0.0364419	0.00826676	12	0.0178825	0.0257736	12		5.003	0.0467549	0.0440889	0.0414941	0.0445518	0.0288296	0.0262675	0.0274147	0.0269256	0.0395153	0.0471135	0.0310965	0.0332503	5.003	0.0364419	0.00826676			5.003	0.0291698	0.038888	0.0288133	0.0265691	0.0334244	0.0275489	0.0169149	0.0225822	0.0217799	-0.0600707	0.00854876	0.0204215	5.003	0.0178825	0.0257736
5.5	0.0385267	0.00887463	12	0.0198973	0.0256961	12		5.5035	0.0498923	0.0462171	0.0440179	0.0468235	0.0302499	0.027565	0.0281182	0.0285447	0.0420995	0.0499934	0.0329708	0.0358286	5.5035	0.0385267	0.00887463			5.5035	0.0309813	0.0477047	0.026896	0.0261082	0.03717	0.0291759	0.0187846	0.0243237	0.0241834	-0.056224	0.0125862	0.017078	5.5035	0.0198973	0.0256961
6	0.0413415	0.00947558	12	0.0221025	0.0279034	12		6.005	0.0543597	0.0489396	0.0471609	0.0497984	0.0325036	0.0294812	0.0306524	0.0305354	0.0446045	0.0538232	0.0358612	0.038378	6.005	0.0413415	0.00947558			6.005	0.0344348	0.047752	0.0312107	0.0302337	0.0396859	0.0328511	0.0193723	0.0266512	0.0280471	-0.0620685	0.0204055	0.0166537	6.005	0.0221025	0.0279034
6.5	0.0442914	0.0105576	12	0.0262355	0.0296024	12		6.50533	0.0581981	0.0532999	0.0514415	0.0546653	0.0344555	0.0308184	0.0320045	0.0324938	0.0479522	0.0571	0.0386288	0.0404383	6.50533	0.0442914	0.0105576			6.50533	0.0384265	0.0672806	0.0371914	0.033402	0.0448459	0.0360136	0.0206923	0.0278223	0.0290213	-0.0576774	0.0200765	0.017731	6.50533	0.0262355	0.0296024
7	0.0466867	0.0113397	12	0.0260219	0.0273244	12		7.006	0.0608955	0.0574415	0.0544071	0.0572531	0.0378153	0.0318212	0.0333597	0.0338895	0.049962	0.0611635	0.0400624	0.0421689	7.006	0.0466866	0.0113397			7.006	0.0392191	0.0568844	0.039771	0.0342073	0.0439318	0.0355937	0.0217143	0.0290065	0.0309224	-0.0526948	0.0178181	0.0158886	7.006	0.0260219	0.0273244
7.5	0.0492881	0.0116449	12	0.028991	0.0303247	12		7.50633	0.0629811	0.0606618	0.0578451	0.0589466	0.038355	0.033235	0.0369078	0.0360815	0.053814	0.064355	0.0429576	0.0453169	7.50633	0.0492881	0.0116449			7.50633	0.0426291	0.0677302	0.0403915	0.0368312	0.0496392	0.0396412	0.0220589	0.03102	0.0329049	-0.0575253	0.0249078	0.0176634	7.50633	0.028991	0.0303247
8	0.051882	0.0123473	12	0.0309411	0.0303498	12		8.00683	0.066405	0.0644129	0.061945	0.0618136	0.0404368	0.0357816	0.0394529	0.0369446	0.0560241	0.0676861	0.044992	0.046689	8.00683	0.051882	0.0123473			8.00683	0.046644	0.0684228	0.0454202	0.03892	0.0505178	0.042219	0.0225863	0.0310015	0.0338863	-0.055724	0.024892	0.0225071	8.00683	0.0309411	0.0303498
8.5	0.0540412	0.0128124	12	0.0318767	0.0287909	12		8.50683	0.0683558	0.066244	0.0648175	0.0643261	0.0420009	0.0372992	0.0404589	0.0388523	0.0586487	0.0712857	0.0476326	0.0485729	8.50683	0.0540412	0.0128124			8.50683	0.0474098	0.0620865	0.0449924	0.0419226	0.0537156	0.0443655	0.0243224	0.0342565	0.0350594	-0.0506455	0.022944	0.0220911	8.50683	0.0318767	0.0287909
9	0.0560267	0.0127847	12	0.0344578	0.0295735	12		9.00733	0.0718865	0.0668484	0.067089	0.0658327	0.0438453	0.038572	0.0432505	0.0405447	0.0603574	0.0726875	0.0497618	0.0516441	9.00733	0.0560267	0.0127847			9.00733	0.0485799	0.0634029	0.047698	0.044321	0.059141	0.0462651	0.0268366	0.0348762	0.0387106	-0.0514337	0.0300742	0.0250214	9.00733	0.0344578	0.0295734
9.5	0.0581782	0.0133915	12	0.0362869	0.0304776	12		9.508	0.0738783	0.0693193	0.0712565	0.0680986	0.0447797	0.0404988	0.0456012	0.0418164	0.0622782	0.0761503	0.0508056	0.0536551	9.508	0.0581782	0.0133915			9.508	0.0508363	0.0707484	0.0512847	0.0461234	0.0567983	0.0466508	0.0297719	0.0382713	0.0400268	-0.0519195	0.0298872	0.026963	9.508	0.0362869	0.0304776
10	0.0601069	0.0141322	12	0.0373711	0.0312338	12		10.0085	0.0761933	0.0725383	0.073928	0.0712026	0.0456667	0.0414446	0.0469067	0.0431916	0.0644027	0.0786624	0.0521348	0.0550113	10.0085	0.0601069	0.0141322			10.0085	0.0537124	0.0671821	0.0533867	0.0479835	0.0604199	0.0482194	0.0306348	0.0390358	0.0406798	-0.0543343	0.031487	0.0300464	10.0085	0.0373711	0.0312338
10.5	0.0625138	0.0148474	12	0.0404172	0.0308233	12		10.5085	0.0787513	0.0754974	0.0766479	0.0750839	0.0474816	0.0425984	0.0482965	0.0451513	0.0680773	0.0817758	0.0537287	0.0570759	10.5085	0.0625138	0.0148474			10.5085	0.0543787	0.0742939	0.0546084	0.0499238	0.0615986	0.0480258	0.0321704	0.0408563	0.043979	-0.0501496	0.0400621	0.0352589	10.5085	0.0404172	0.0308233
11	0.0653053	0.0153945	12	0.0426972	0.0308949	12		11.0093	0.0825049	0.07815	0.0793793	0.078928	0.0493952	0.0455405	0.0509	0.0461253	0.0705037	0.0856032	0.0565053	0.0601286	11.0093	0.0653053	0.0153945			11.0093	0.0561861	0.0818876	0.0571794	0.0490602	0.0635596	0.048805	0.0331872	0.0428309	0.0438744	-0.0461879	0.0464969	0.0354874	11.0093	0.0426972	0.0308949
11.5	0.0670363	0.0160137	12	0.0440801	0.0297492	12		11.5093	0.0848785	0.0802892	0.0814683	0.0813157	0.0514088	0.045517	0.0523546	0.0475335	0.0731556	0.088154	0.0576626	0.0606977	11.5093	0.0670363	0.0160137			11.5093	0.0568655	0.0729015	0.0590842	0.0522406	0.0677398	0.0519257	0.0332742	0.0438562	0.0451898	-0.042423	0.0548101	0.0334966	11.5093	0.0440801	0.0297492
12	0.069829	0.0165275	12	0.0466068	0.0310056	12		12.0098	0.0888729	0.0828345	0.0850081	0.0841086	0.053705	0.0476471	0.0545891	0.0497655	0.0765029	0.0915061	0.0600727	0.0633352	12.0098	0.069829	0.0165275			12.0098	0.0600935	0.0802021	0.0634921	0.0538732	0.0690469	0.0542172	0.0337878	0.0450437	0.0455095	-0.0427471	0.0585428	0.0382193	12.0098	0.0466068	0.0310056
12.5	0.07154	0.0172597	12	0.0481118	0.0317883	12		12.5107	0.0911661	0.0847017	0.0880425	0.0875195	0.0542471	0.0491771	0.0556571	0.0503401	0.0780238	0.0936981	0.0607781	0.065129	12.5107	0.07154	0.0172597			12.5107	0.0615503	0.0771922	0.0636444	0.0535355	0.0721708	0.0562009	0.0366881	0.0478009	0.0481042	-0.0451797	0.0649836	0.0406509	12.5107	0.0481118	0.0317883
13	0.0741228	0.0177207	12	0.0496843	0.0312094	12		13.0115	0.0948091	0.0874791	0.0903841	0.0897681	0.0565673	0.050345	0.0578784	0.0527884	0.0805804	0.0974852	0.0628199	0.0685683	13.0115	0.0741228	0.0177207			13.0115	0.0650745	0.076885	0.0663223	0.0560854	0.0737724	0.0576401	0.0366093	0.0498468	0.0488752	-0.0410114	0.0664007	0.0397114	13.0115	0.0496843	0.0312094
13.5	0.0758066	0.0178589	12	0.0523628	0.0297628	12		13.5122	0.096691	0.0887658	0.0929112	0.0916594	0.0574505	0.052559	0.0585064	0.0548691	0.0819661	0.099397	0.065081	0.0698231	13.5122	0.0758066	0.0178589			13.5122	0.0676732	0.0738486	0.0686534	0.0587917	0.076511	0.0604483	0.0397429	0.0516852	0.0501995	-0.0348404	0.069318	0.0463226	13.5122	0.0523628	0.0297628
14	0.0779036	0.0182043	12	0.0522123	0.0310465	12		14.0125	0.0998409	0.0905246	0.0951016	0.0938022	0.0604481	0.053991	0.0606308	0.0567336	0.0856428	0.101798	0.0656382	0.0706916	14.0125	0.0779036	0.0182043			14.0125	0.0690508	0.0787328	0.0718263	0.0592431	0.076691	0.0597365	0.0406268	0.0542448	0.0530604	-0.0389048	0.0575267	0.0447129	14.0125	0.0522123	0.0310465
14.5	0.0799964	0.0186683	12	0.0546598	0.0299282	12		14.5132	0.102381	0.0931104	0.0981322	0.0954361	0.0609457	0.0552233	0.0628759	0.0586411	0.0882495	0.10443	0.0677195	0.0728126	14.5132	0.0799964	0.0186683			14.5132	0.0719802	0.0799657	0.0740528	0.0608429	0.0828616	0.0621058	0.0414714	0.0539172	0.0545889	-0.0315044	0.0573782	0.0482569	14.5132	0.0546598	0.0299282
15	0.0815011	0.0187024	12	0.0562883	0.0284794	12		15.014	0.103445	0.0954552	0.0984956	0.0970272	0.0632557	0.0567358	0.0638578	0.0590149	0.090228	0.106319	0.0699583	0.0742205	15.014	0.0815011	0.0187024			15.014	0.0730796	0.0850632	0.073918	0.0621263	0.0829978	0.0652021	0.0427089	0.0564021	0.0570931	-0.0234562	0.0553969	0.0449273	15.014	0.0562883	0.0284793
15.5	0.0839616	0.0193864	12	0.0563563	0.030182	12		15.5143	0.107016	0.0972191	0.102744	0.0993097	0.0649137	0.0586991	0.0653211	0.060764	0.0921807	0.110316	0.0720918	0.0769643	15.5143	0.0839616	0.0193864			15.5143	0.0746612	0.0824396	0.073615	0.064684	0.0873489	0.0659759	0.0432405	0.0579185	0.0576046	-0.0290139	0.0510797	0.0467221	15.5143	0.0563563	0.030182
16	0.0857605	0.0195294	12	0.0581676	0.028974	12		16.015	0.109229	0.100112	0.105502	0.101261	0.0673564	0.0598622	0.0675026	0.0626738	0.0933325	0.111396	0.0737594	0.0771388	16.015	0.0857604	0.0195294			16.015	0.0788355	0.0873372	0.0763107	0.0661627	0.0844694	0.067613	0.0454753	0.0580405	0.0602154	-0.0215337	0.0519548	0.0431303	16.015	0.0581676	0.028974
16.5	0.0875585	0.019937	12	0.0597496	0.0300124	12		16.5153	0.11105	0.101787	0.107153	0.103706	0.0692734	0.0611114	0.0685219	0.0629938	0.0959674	0.113968	0.0757615	0.0794094	16.5153	0.0875585	0.019937			16.5153	0.0814753	0.0882586	0.0774116	0.0673829	0.0899661	0.0695917	0.0478893	0.059822	0.0603849	-0.0229633	0.0524149	0.0453615	16.5153	0.0597496	0.0300124
17	0.0894069	0.0205699	12	0.0612804	0.029936	12		17.0162	0.112582	0.104139	0.110616	0.106597	0.0695516	0.0622945	0.0701281	0.0646042	0.09767	0.11673	0.0771517	0.0808196	17.0162	0.0894069	0.0205699			17.0162	0.0814462	0.0885786	0.0791504	0.0685218	0.092279	0.0705448	0.0495009	0.0598735	0.062925	-0.0222286	0.0548383	0.0499347	17.0162	0.0612804	0.029936
17.5	0.0912326	0.0210049	12	0.0625833	0.0287223	12		17.5167	0.115652	0.106348	0.11196	0.108309	0.0712924	0.0636542	0.0715152	0.0653687	0.0993869	0.119539	0.0787132	0.0830526	17.5167	0.0912326	0.0210049			17.5167	0.0810461	0.0901374	0.0782489	0.0708316	0.0919128	0.0727532	0.048676	0.0636669	0.063816	-0.0169697	0.0551049	0.0517761	17.5167	0.0625834	0.0287223
18	0.0928039	0.021062	12	0.063953	0.032018	12		18.0168	0.117768	0.107707	0.113111	0.109969	0.0726411	0.0653995	0.0719096	0.0675766	0.101275	0.121177	0.0803165	0.0847972	18.0168	0.0928039	0.021062			18.0168	0.0837	0.0954546	0.083865	0.0724615	0.0954223	0.0738475	0.0505758	0.065034	0.064234	-0.0251518	0.0570908	0.0509027	18.0168	0.063953	0.032018
18.5	0.0945551	0.0211358	12	0.0659569	0.0328934	12		18.5168	0.118694	0.110284	0.114916	0.111428	0.0740785	0.0667361	0.0727685	0.0693346	0.104635	0.122355	0.0822076	0.0872231	18.5168	0.0945551	0.0211358			18.5168	0.0859196	0.0949367	0.0849828	0.0732771	0.10014	0.0763519	0.050508	0.0670065	0.0675528	-0.0262492	0.0661644	0.0508922	18.5168	0.0659569	0.0328934
19	0.0962761	0.0218183	12	0.0659503	0.0332916	12		19.0175	0.122014	0.112139	0.118123	0.113729	0.0753684	0.0678335	0.0746997	0.0700253	0.106176	0.124523	0.0838267	0.0868545	19.0175	0.0962761	0.0218183			19.0175	0.0867978	0.0980719	0.087366	0.0747979	0.101526	0.0763173	0.0520473	0.0678599	0.068288	-0.0244097	0.0547407	0.0480004	19.0175	0.0659503	0.0332916
19.5	0.0976975	0.0219268	12	0.0683287	0.0320259	12		19.518	0.122784	0.11378	0.120604	0.116496	0.0763868	0.0681095	0.0761866	0.0720938	0.106494	0.12536	0.0854832	0.0885924	19.518	0.0976975	0.0219268			19.518	0.0879381	0.105068	0.084338	0.0774143	0.10235	0.0789044	0.0541682	0.0700813	0.0697948	-0.0169743	0.0560228	0.0508378	19.518	0.0683287	0.0320258
20	0.0997952	0.0224126	12	0.0701906	0.0328778	12		20.0187	0.124669	0.115737	0.121938	0.118886	0.0769378	0.071091	0.0770982	0.0741978	0.109751	0.130186	0.0870319	0.0900185	20.0187	0.0997952	0.0224126			20.0187	0.0881737	0.115513	0.0878559	0.0800044	0.102157	0.0795272	0.0541199	0.0710934	0.0709726	-0.0146036	0.0552047	0.0522685	20.0187	0.0701906	0.0328778
20.5	0.100952	0.0224497	12	0.0712555	0.0325483	12		20.5187	0.126935	0.117237	0.122882	0.119727	0.0784828	0.0709785	0.0790089	0.0755425	0.109985	0.131035	0.08827	0.0913453	20.5187	0.100952	0.0224497			20.5187	0.0898185	0.109328	0.0908478	0.0818251	0.105383	0.0794947	0.0563724	0.0729271	0.0736795	-0.0145918	0.056022	0.0539607	20.5187	0.0712555	0.0325483
21	0.102726	0.0228469	12	0.0725462	0.0315324	12		21.0193	0.129333	0.118921	0.126126	0.121002	0.0795854	0.0729193	0.07986	0.0768169	0.112116	0.133148	0.0901002	0.0927815	21.0193	0.102726	0.0228469			21.0193	0.0937539	0.107902	0.0936726	0.0799849	0.102839	0.0815883	0.0585457	0.0721312	0.0741547	-0.0121161	0.060707	0.0573911	21.0193	0.0725462	0.0315324
21.5	0.104381	0.0231916	12	0.0747609	0.0308915	12		21.5195	0.131548	0.120456	0.127374	0.123235	0.08104	0.0742132	0.0817312	0.0777431	0.113841	0.135872	0.0908797	0.0946446	21.5195	0.104381	0.0231916			21.5195	0.0934626	0.114083	0.0959371	0.0820022	0.106241	0.0842026	0.0575751	0.0739517	0.0736852	-0.0046423	0.0609392	0.0596933	21.5195	0.0747609	0.0308914
22	0.105616	0.0233164	12	0.0755227	0.0326509	12		22.0202	0.132869	0.121616	0.12942	0.124613	0.0827798	0.075096	0.0828105	0.0784994	0.115393	0.136737	0.0929457	0.0946175	22.0202	0.105616	0.0233164			22.0202	0.0966584	0.111983	0.0985978	0.083818	0.109905	0.0854885	0.0598627	0.0743946	0.0769085	-0.00982485	0.0608629	0.0576176	22.0202	0.0755227	0.0326509
22.5	0.108024	0.0238955	12	0.0772049	0.0312795	12		22.5207	0.135981	0.123058	0.133822	0.127677	0.0851713	0.0773661	0.0854989	0.0794005	0.117739	0.139844	0.0937425	0.0969888	22.5207	0.108024	0.0238955			22.5207	0.0964012	0.107773	0.0981008	0.0855441	0.110234	0.0859518	0.061417	0.0762184	0.0782168	-0.00845366	0.069768	0.0652875	22.5207	0.0772049	0.0312795
23	0.108897	0.0239909	12	0.0775354	0.0313859	12		23.0215	0.136686	0.124599	0.134391	0.128649	0.0855064	0.0771335	0.0859002	0.0816632	0.118367	0.141155	0.0956475	0.0970691	23.0215	0.108897	0.0239909			23.0215	0.0985696	0.111506	0.0966255	0.0847148	0.113529	0.0871552	0.0632857	0.0765516	0.0791437	-0.00412997	0.0672257	0.0562473	23.0215	0.0775354	0.0313859
23.5	0.110609	0.0241293	12	0.0785645	0.0302035	12		23.5217	0.140152	0.128197	0.134096	0.129251	0.086091	0.0789217	0.0885419	0.0832156	0.11992	0.143251	0.0968598	0.0988064	23.5217	0.110609	0.0241293			23.5217	0.101333	0.10458	0.0980231	0.0863884	0.116414	0.0898424	0.0640501	0.0768868	0.0801946	0.00101818	0.0676323	0.0564111	23.5217	0.0785645	0.0302035
24	0.111778	0.0243958	12	0.081484	0.0288181	12		24.0222	0.141413	0.128839	0.136161	0.131945	0.0864839	0.0796574	0.0895204	0.0835018	0.120756	0.143894	0.0998951	0.0992699	24.0222	0.111778	0.0243958			24.0222	0.101854	0.111595	0.0975783	0.0883362	0.118328	0.0912517	0.0671536	0.0808877	0.0821626	0.0100978	0.0732487	0.0553146	24.0222	0.081484	0.0288181
24.5	0.113372	0.0243298	12	0.0851245	0.0269051	12		24.523	0.142484	0.129513	0.135695	0.133951	0.0888095	0.0823864	0.0905412	0.0856515	0.123249	0.147776	0.100553	0.0998495	24.523	0.113372	0.0243298			24.523	0.104519	0.112771	0.10278	0.0896475	0.118802	0.0931134	0.0683318	0.0811928	0.0812823	0.0202809	0.0908879	0.0578856	24.523	0.0851245	0.0269051
25	0.114893	0.0239688	12	0.084775	0.0267433	12		25.023	0.144562	0.130858	0.135978	0.13563	0.0909933	0.084154	0.0923794	0.087313	0.124278	0.148261	0.102151	0.102153	25.023	0.114893	0.0239687			25.023	0.103039	0.109865	0.105181	0.0897173	0.118841	0.0924751	0.0703891	0.0816859	0.082922	0.0195447	0.0865343	0.057106	25.023	0.084775	0.0267433
25.5	0.116271	0.02443	12	0.0873472	0.0271569	12		25.5233	0.145447	0.132147	0.138257	0.137063	0.09213	0.0844326	0.0943829	0.0873867	0.125712	0.151232	0.103817	0.103242	25.5233	0.116271	0.02443			25.5233	0.104338	0.119761	0.106161	0.0915948	0.121329	0.093475	0.0718558	0.0856981	0.0849869	0.0233486	0.087675	0.0579431	25.5233	0.0873472	0.0271569
26	0.117513	0.0243107	12	0.0861868	0.0297779	12		26.0233	0.146832	0.133446	0.138856	0.139338	0.092077	0.0863856	0.0965697	0.088132	0.12712	0.151225	0.105574	0.104604	26.0233	0.117513	0.0243107			26.0233	0.105172	0.120986	0.107217	0.0933346	0.121793	0.0934983	0.0725201	0.0843777	0.0844403	0.0131096	0.0797753	0.0580183	26.0233	0.0861868	0.0297779
26.5	0.118716	0.0248403	12	0.088855	0.0280808	12		26.5237	0.148756	0.135461	0.140799	0.141587	0.0927297	0.0872366	0.0961098	0.0886116	0.129021	0.15177	0.106986	0.105528	26.5237	0.118716	0.0248402			26.5237	0.108706	0.128101	0.108707	0.0906352	0.122809	0.0930561	0.0736286	0.0865317	0.0882507	0.0265394	0.0821591	0.0571364	26.5237	0.088855	0.0280808
27	0.120296	0.0249839	12	0.0902895	0.0275965	12		27.0242	0.150857	0.136588	0.142639	0.142931	0.0943055	0.0881217	0.0985448	0.0900133	0.129338	0.154413	0.10872	0.107084	27.0242	0.120296	0.0249839			27.0242	0.109108	0.129244	0.108031	0.0936041	0.126267	0.0966567	0.0742853	0.086106	0.0877104	0.0303604	0.08184	0.0602601	27.0242	0.0902895	0.0275965
27.5	0.121661	0.0252294	12	0.0941846	0.0279575	12		27.5248	0.151615	0.138626	0.145343	0.144295	0.094824	0.0884332	0.100006	0.0918487	0.131357	0.155541	0.10938	0.108668	27.5248	0.121661	0.0252294			27.5248	0.112105	0.137316	0.11233	0.095958	0.128766	0.0980377	0.0757678	0.0883211	0.0899151	0.0351526	0.0939319	0.0626147	27.5248	0.0941846	0.0279575
28	0.123222	0.0249441	12	0.0950379	0.0282568	12		28.0248	0.153077	0.13901	0.145982	0.145925	0.0972238	0.0906536	0.102939	0.0940856	0.133004	0.157845	0.109604	0.109313	28.0248	0.123222	0.0249441			28.0248	0.11392	0.134536	0.113293	0.0984342	0.128881	0.0997379	0.0754073	0.0883426	0.0889853	0.0330029	0.102283	0.0636315	28.0248	0.0950379	0.0282568
28.5	0.124417	0.0253893	12	0.0946911	0.0252344	12		28.5257	0.154054	0.139935	0.148642	0.147523	0.0980276	0.0914594	0.104287	0.094361	0.134451	0.159845	0.110117	0.110297	28.5257	0.124417	0.0253893			28.5257	0.115048	0.120363	0.112816	0.100762	0.129976	0.10044	0.0757246	0.0917526	0.0909794	0.0386338	0.0926527	0.067144	28.5257	0.0946911	0.0252344
29	0.125763	0.0253687	12	0.0951333	0.0309604	12		29.0258	0.154862	0.141502	0.149976	0.149046	0.0999342	0.0923311	0.106909	0.094621	0.13559	0.161114	0.112338	0.110934	29.0258	0.125763	0.0253687			29.0258	0.115438	0.133522	0.114025	0.0989349	0.133243	0.101809	0.0773845	0.0921006	0.0907527	0.0211414	0.099039	0.0642093	29.0258	0.0951333	0.0309604
29.5	0.126949	0.0257156	12	0.0945882	0.0329823	12		29.526	0.157096	0.142956	0.150169	0.151518	0.099758	0.0938916	0.10741	0.0955552	0.137081	0.162455	0.113106	0.11239	29.526	0.126949	0.0257156			29.526	0.116015	0.131123	0.114761	0.100526	0.134508	0.103273	0.0782831	0.0951024	0.0967182	0.0109943	0.0862318	0.0675219	29.526	0.0945882	0.0329823
30	0.128092	0.0262447	12	0.0950909	0.03149	12		30.0265	0.157682	0.144196	0.152017	0.1539	0.101035	0.0932441	0.109815	0.0956996	0.138392	0.164547	0.11361	0.112969	30.0265	0.128092	0.0262447			30.0265	0.120258	0.126508	0.11561	0.0997428	0.135349	0.103314	0.0769588	0.0944536	0.0931078	0.0174628	0.091199	0.0671265	30.0265	0.0950909	0.03149
30.5	0.129937	0.0261018	12	0.0957439	0.035887	12		30.5272	0.159036	0.14537	0.153704	0.156369	0.102366	0.0958967	0.112047	0.0976624	0.140244	0.16627	0.115824	0.114454	30.5272	0.129937	0.0261018			30.5272	0.119869	0.134766	0.11994	0.101755	0.138507	0.106194	0.0780278	0.0957678	0.0947879	0.00408842	0.0856557	0.069568	30.5272	0.0957439	0.035887
31	0.130638	0.0264175	12	0.0969141	0.0345125	12		31.028	0.160595	0.146976	0.154675	0.156425	0.103616	0.0953794	0.11366	0.0978918	0.140899	0.167311	0.116448	0.113782	31.028	0.130638	0.0264175			31.028	0.12191	0.136307	0.117517	0.10369	0.137954	0.106006	0.0782737	0.097346	0.0967879	0.00981169	0.0853561	0.0720091	31.028	0.0969141	0.0345125
31.5	0.132034	0.0271737	12	0.0990497	0.0342559	12		31.5287	0.162818	0.149321	0.156059	0.15873	0.10395	0.095833	0.114627	0.0983081	0.142685	0.169758	0.117904	0.11442	31.5287	0.132034	0.0271737			31.5287	0.125722	0.1357	0.121207	0.104311	0.140506	0.109624	0.080383	0.098087	0.0983071	0.0134367	0.0892694	0.0720444	31.5287	0.0990497	0.0342559
32	0.133044	0.0271193	12	0.0994046	0.0348222	12		32.029	0.164467	0.150532	0.156828	0.159628	0.105363	0.0973729	0.115838	0.0995866	0.143495	0.170522	0.118093	0.114801	32.029	0.133044	0.0271193			32.029	0.123733	0.140342	0.121859	0.107116	0.138756	0.10956	0.0815247	0.100346	0.100105	0.0125418	0.0860326	0.0709389	32.029	0.0994047	0.0348222
32.5	0.134585	0.0272943	12	0.101293	0.0327001	12		32.5297	0.166448	0.151072	0.158063	0.161313	0.106174	0.0983741	0.117551	0.101585	0.144922	0.173196	0.120105	0.116221	32.5297	0.134585	0.0272943			32.5297	0.124294	0.137562	0.12577	0.104915	0.142002	0.10976	0.0826814	0.102278	0.10082	0.0214637	0.0894289	0.0745427	32.5297	0.101293	0.0327001
33	0.135602	0.027242	12	0.102625	0.0325457	12		33.0303	0.167505	0.151896	0.160388	0.162894	0.107291	0.0987646	0.119894	0.102758	0.145272	0.172711	0.121164	0.116685	33.0303	0.135602	0.027242			33.0303	0.126013	0.134871	0.128041	0.108821	0.14551	0.110396	0.0827774	0.101704	0.102458	0.0232863	0.0902666	0.0773537	33.0303	0.102625	0.0325457
33.5	0.136696	0.0279174	12	0.103654	0.032477	12		33.5307	0.168772	0.15329	0.16353	0.164879	0.108333	0.100201	0.118898	0.101429	0.146713	0.17408	0.122339	0.117888	33.5307	0.136696	0.0279174			33.5307	0.127099	0.132771	0.128	0.110702	0.144898	0.112101	0.0836094	0.10544	0.104178	0.0216265	0.0931167	0.0803048	33.5307	0.103654	0.032477
34	0.138025	0.0279235	12	0.105265	0.033527	12		34.0308	0.169816	0.15487	0.163293	0.165861	0.109085	0.10129	0.120059	0.103376	0.147161	0.177425	0.124449	0.119617	34.0308	0.138025	0.0279235			34.0308	0.125548	0.142473	0.130976	0.112168	0.147183	0.114218	0.0862472	0.10468	0.102548	0.0214212	0.0908293	0.0848851	34.0308	0.105265	0.033527
34.5	0.138975	0.0280291	12	0.105137	0.0342711	12		34.5317	0.170521	0.15526	0.164899	0.167461	0.110121	0.101324	0.121652	0.103947	0.148225	0.177964	0.125916	0.120411	34.5317	0.138975	0.0280291			34.5317	0.128196	0.145016	0.127872	0.111786	0.150273	0.114946	0.0859297	0.105375	0.104817	0.0241736	0.0876927	0.0755652	34.5317	0.105137	0.0342711
35	0.140516	0.028118	12	0.107122	0.032831	12		35.0325	0.171218	0.157216	0.166979	0.168979	0.11204	0.104255	0.122399	0.105035	0.149122	0.180817	0.126574	0.121558	35.0325	0.140516	0.028118			35.0325	0.127539	0.146862	0.132095	0.112837	0.151408	0.115572	0.0880042	0.10687	0.10233	0.0307116	0.088749	0.0824855	35.0325	0.107122	0.032831
35.5	0.141576	0.0284252	12	0.106319	0.0337024	12		35.5328	0.172273	0.159098	0.168263	0.169737	0.11245	0.10371	0.122847	0.107246	0.150882	0.182437	0.127715	0.122249	35.5328	0.141576	0.0284252			35.5328	0.130652	0.141251	0.131791	0.112011	0.153204	0.116947	0.0867147	0.106403	0.104066	0.0279369	0.0851356	0.0797145	35.5328	0.106319	0.0337024
36	0.142998	0.0284327	12	0.108192	0.0351076	12		36.0332	0.174299	0.160465	0.169587	0.171494	0.114075	0.106121	0.123976	0.108011	0.152049	0.183603	0.128114	0.124177	36.0332	0.142998	0.0284327			36.0332	0.131307	0.144608	0.134736	0.115403	0.153832	0.118544	0.0898434	0.109594	0.106196	0.0220363	0.0882951	0.0839135	36.0332	0.108192	0.0351076
36.5	0.144069	0.0285636	12	0.109123	0.0349194	12		36.5338	0.175057	0.160731	0.171105	0.174384	0.116174	0.106736	0.12436	0.108965	0.153248	0.184221	0.129157	0.124694	36.5338	0.144069	0.0285636			36.5338	0.133384	0.149102	0.13502	0.11332	0.153662	0.118994	0.088816	0.109107	0.105889	0.024135	0.0902482	0.0878021	36.5338	0.109123	0.0349194
37	0.144889	0.0289335	12	0.110871	0.0335257	12		37.0342	0.175856	0.162812	0.171632	0.174451	0.116826	0.107451	0.12449	0.108084	0.154864	0.186132	0.130384	0.12569	37.0342	0.144889	0.0289335			37.0342	0.135766	0.14758	0.133885	0.115575	0.158578	0.119911	0.0907278	0.1111	0.107102	0.0329408	0.0902963	0.0869864	37.0342	0.110871	0.0335257
37.5	0.146107	0.0294724	12	0.110565	0.0347185	12		37.5353	0.178328	0.164118	0.173858	0.175411	0.117508	0.108634	0.125823	0.108915	0.154695	0.188919	0.131901	0.125175	37.5353	0.146107	0.0294724			37.5353	0.134761	0.147072	0.132559	0.120433	0.159555	0.119913	0.0896826	0.111244	0.106182	0.0278279	0.0920465	0.0855006	37.5353	0.110565	0.0347185
38	0.146498	0.029412	12	0.111388	0.0348818	12		38.0358	0.178767	0.164701	0.173663	0.175759	0.117783	0.108838	0.126184	0.109565	0.155724	0.18903	0.132254	0.125702	38.0358	0.146498	0.029412			38.0358	0.135459	0.148681	0.136905	0.117649	0.158899	0.120113	0.0914606	0.113564	0.109131	0.0290844	0.0949781	0.0807258	38.0358	0.111388	0.0348818
38.5	0.14797	0.029359	12	0.112588	0.0349734	12		38.5363	0.180532	0.166019	0.17475	0.177402	0.119969	0.110284	0.128353	0.110165	0.157176	0.190071	0.133857	0.12706	38.5363	0.14797	0.029359			38.5363	0.136969	0.150867	0.14098	0.120374	0.159047	0.121028	0.0926991	0.114054	0.106496	0.0318104	0.0974453	0.0792816	38.5363	0.112588	0.0349734
39	0.148198	0.0296956	12	0.113604	0.0362079	12		39.0365	0.181055	0.166412	0.175608	0.17812	0.119519	0.11069	0.128744	0.110972	0.157092	0.19124	0.132178	0.126748	39.0365	0.148198	0.0296955			39.0365	0.137399	0.150819	0.14215	0.120673	0.162841	0.12196	0.0934067	0.115486	0.109104	0.0278503	0.102688	0.078871	39.0365	0.113604	0.0362079
39.5	0.149757	0.0296774	12	0.114617	0.0355234	12		39.537	0.183468	0.167343	0.177119	0.17929	0.121822	0.112711	0.129399	0.112242	0.159837	0.19224	0.134135	0.127473	39.537	0.149757	0.0296774			39.537	0.138214	0.153644	0.14166	0.120579	0.164182	0.123333	0.0947983	0.116709	0.109438	0.0335976	0.101109	0.0781341	39.537	0.114617	0.0355234
40	0.150668	0.030052	12	0.114667	0.0379623	12		40.037	0.184469	0.168307	0.179647	0.180854	0.12234	0.113134	0.129863	0.112495	0.160665	0.192912	0.134952	0.128377	40.037	0.150668	0.030052			40.037	0.138663	0.157196	0.140839	0.120205	0.166917	0.124222	0.0949904	0.115353	0.111115	0.0241371	0.10196	0.0804094	40.037	0.114667	0.0379623
40.5	0.151563	0.0304071	12	0.115292	0.0378883	12		40.538	0.186255	0.169191	0.179395	0.182628	0.121737	0.113597	0.130289	0.114086	0.161487	0.194986	0.135826	0.129276	40.538	0.151563	0.0304071			40.538	0.140011	0.152594	0.144368	0.120876	0.167864	0.125632	0.0959012	0.11749	0.110103	0.0245829	0.104762	0.0793179	40.538	0.115292	0.0378883
41	0.152651	0.0303674	12	0.115742	0.037686	12		41.0388	0.188422	0.170961	0.181012	0.184065	0.123054	0.115065	0.131612	0.114282	0.161407	0.194236	0.137114	0.130583	41.0388	0.152651	0.0303674			41.0388	0.140586	0.15217	0.142291	0.12372	0.168038	0.12661	0.0973098	0.116099	0.112313	0.0246552	0.105464	0.0796482	41.0388	0.115742	0.037686
41.5	0.153722	0.0306174	12	0.11645	0.0354933	12		41.5393	0.189248	0.171719	0.181896	0.184693	0.124109	0.114967	0.131818	0.115447	0.163592	0.196693	0.138561	0.131921	41.5393	0.153722	0.0306174			41.5393	0.140383	0.150748	0.142774	0.123139	0.167923	0.124946	0.0997349	0.120345	0.11294	0.0350286	0.101636	0.0778074	41.5393	0.11645	0.0354933
42	0.155139	0.0309997	12	0.118037	0.0373397	12		42.04	0.192433	0.174136	0.182944	0.186347	0.125221	0.115861	0.13259	0.117016	0.163894	0.198456	0.139187	0.133579	42.04	0.155139	0.0309997			42.04	0.143188	0.152713	0.144157	0.125459	0.172735	0.128168	0.101684	0.120047	0.114542	0.0308425	0.10505	0.0778532	42.04	0.118037	0.0373397
42.5	0.155579	0.0312216	12	0.119607	0.0347777	12		42.5402	0.192646	0.174097	0.183177	0.187517	0.125946	0.115971	0.132528	0.116647	0.165313	0.19936	0.139906	0.133832	42.5402	0.155579	0.0312216			42.5402	0.144203	0.154366	0.144775	0.124444	0.173124	0.12762	0.10106	0.1209	0.114702	0.0436376	0.106891	0.0795647	42.5402	0.119607	0.0347777
43	0.157004	0.031594	12	0.120102	0.0371621	12		43.0407	0.194396	0.175597	0.186159	0.188601	0.12725	0.117876	0.13287	0.117354	0.166878	0.201327	0.141229	0.134511	43.0407	0.157004	0.031594			43.0407	0.146302	0.154891	0.149009	0.126944	0.173753	0.129186	0.101862	0.121399	0.113676	0.0332527	0.108124	0.0828304	43.0407	0.120102	0.0371621
43.5	0.15748	0.0313481	12	0.120621	0.0387307	12		43.5407	0.194796	0.176758	0.184688	0.189848	0.127347	0.117489	0.133066	0.119305	0.167108	0.201193	0.14196	0.136206	43.5407	0.15748	0.0313481			43.5407	0.145954	0.157771	0.150528	0.127961	0.175043	0.129967	0.10158	0.123967	0.116755	0.0289149	0.107129	0.0818822	43.5407	0.120621	0.0387307
44	0.158729	0.0315754	12	0.120383	0.0381094	12		44.0417	0.19646	0.178557	0.186502	0.190927	0.128866	0.119371	0.133826	0.119682	0.167669	0.202926	0.143161	0.136803	44.0417	0.158729	0.0315754			44.0417	0.146706	0.155492	0.150732	0.125894	0.174574	0.127122	0.101285	0.124106	0.117107	0.0299869	0.108961	0.0826309	44.0417	0.120383	0.0381094
44.5	0.159697	0.0319094	12	0.121457	0.0375673	12		44.5422	0.198231	0.179132	0.188427	0.192026	0.129888	0.119459	0.134138	0.120716	0.169125	0.203791	0.144765	0.136662	44.5422	0.159697	0.0319094			44.5422	0.148477	0.155361	0.149419	0.127842	0.176238	0.129912	0.100553	0.125252	0.11893	0.0338024	0.108031	0.0836642	44.5422	0.121457	0.0375673
45	0.159882	0.0314528	12	0.122657	0.0380565	12		45.0425	0.196791	0.178478	0.188882	0.191737	0.131181	0.119897	0.135264	0.121821	0.167616	0.204962	0.14513	0.13683	45.0425	0.159882	0.0314528			45.0425	0.148624	0.159777	0.153041	0.129401	0.177706	0.127845	0.101345	0.126185	0.118735	0.035576	0.111871	0.0817717	45.0425	0.122657	0.0380565
45.5	0.161327	0.0316503	12	0.123942	0.0369189	12		45.5428	0.198985	0.1792	0.190165	0.192823	0.132611	0.121319	0.135927	0.123397	0.170236	0.207107	0.146107	0.138047	45.5428	0.161327	0.0316503			45.5428	0.15047	0.157278	0.152812	0.131544	0.18003	0.13202	0.100341	0.126676	0.119813	0.0430948	0.111841	0.081381	45.5428	0.123942	0.0369189
46	0.161645	0.0321503	12	0.126216	0.0367409	12		46.044	0.200114	0.180637	0.191119	0.193382	0.133032	0.121382	0.135644	0.122087	0.170497	0.207513	0.146146	0.138184	46.044	0.161645	0.0321503			46.044	0.15297	0.162414	0.153904	0.131039	0.182065	0.132341	0.103427	0.128447	0.121896	0.0461554	0.116486	0.0834499	46.044	0.126216	0.0367409
46.5	0.162903	0.0315475	12	0.128327	0.0341938	12		46.5447	0.200952	0.180556	0.190703	0.194117	0.134247	0.12389	0.137781	0.124079	0.170985	0.209323	0.148117	0.140082	46.5447	0.162903	0.0315475			46.5447	0.1541	0.161033	0.154463	0.132552	0.182605	0.134408	0.102091	0.127871	0.12419	0.0581082	0.122254	0.0862536	46.5447	0.128327	0.0341938
47	0.163602	0.0319424	12	0.127781	0.0361839	12		47.045	0.202418	0.181811	0.191406	0.196104	0.133923	0.122678	0.138081	0.126147	0.172039	0.209469	0.14941	0.139735	47.045	0.163602	0.0319424			47.045	0.155588	0.164111	0.156945	0.130628	0.182411	0.133131	0.102537	0.127704	0.121737	0.0507591	0.12251	0.0853154	47.045	0.127781	0.036184
47.5	0.164671	0.0323203	12	0.128196	0.0385707	12		47.5455	0.203602	0.182882	0.192588	0.196796	0.134743	0.123951	0.138825	0.12596	0.173754	0.211982	0.150705	0.140262	47.5455	0.164671	0.0323203			47.5455	0.155924	0.169017	0.157141	0.132138	0.182246	0.134639	0.102345	0.130242	0.12281	0.0393373	0.122885	0.0896253	47.5455	0.128196	0.0385707
48	0.165251	0.0322317	12	0.129881	0.0369357	12		48.0453	0.204467	0.183548	0.194017	0.198303	0.134519	0.124867	0.138605	0.128101	0.173462	0.211142	0.151185	0.140789	48.0453	0.165251	0.0322317			48.0453	0.157171	0.169438	0.161018	0.133826	0.187393	0.135078	0.101915	0.126234	0.124273	0.053339	0.118541	0.0903414	48.0453	0.129881	0.0369357
48.5	0.165897	0.032511	12	0.129678	0.0362883	12		48.5457	0.205594	0.184591	0.194826	0.19959	0.134989	0.12468	0.139555	0.127763	0.173615	0.211785	0.151317	0.142463	48.5457	0.165897	0.032511			48.5457	0.158448	0.163005	0.160014	0.13233	0.187373	0.135894	0.101618	0.128994	0.124794	0.0557136	0.121977	0.0859694	48.5457	0.129678	0.0362883
49	0.167285	0.0328219	12	0.130916	0.0366378	12		49.046	0.206885	0.185228	0.196007	0.201611	0.136239	0.125759	0.139916	0.128597	0.175693	0.214328	0.153009	0.144154	49.046	0.167285	0.0328219			49.046	0.158322	0.168965	0.157601	0.132221	0.188125	0.137229	0.10405	0.131504	0.125872	0.0544555	0.125528	0.0871265	49.046	0.130916	0.0366378
49.5	0.167667	0.0327446	12	0.132724	0.0362016	12		49.5468	0.2074	0.186547	0.196584	0.201967	0.136743	0.125388	0.140932	0.12906	0.175418	0.213596	0.153924	0.144451	49.5468	0.167667	0.0327446			49.5468	0.160917	0.167321	0.159011	0.132361	0.189017	0.137708	0.10669	0.132064	0.128274	0.0562109	0.134913	0.0881994	49.5468	0.132724	0.0362016
50	0.168615	0.0325631	12	0.13362	0.0377185	12		50.047	0.208672	0.187023	0.197882	0.202527	0.138352	0.127477	0.142282	0.1299	0.176954	0.213953	0.153211	0.145141	50.047	0.168615	0.0325631			50.047	0.159524	0.16781	0.159493	0.136847	0.193792	0.140767	0.107871	0.133426	0.128031	0.0525219	0.136422	0.0869404	50.047	0.13362	0.0377185
50.5	0.169283	0.0326486	12	0.134819	0.0399339	12		50.5472	0.208799	0.187703	0.198763	0.203844	0.139362	0.1278	0.142389	0.130421	0.177558	0.214713	0.154326	0.14572	50.5472	0.169283	0.0326486			50.5472	0.163829	0.169367	0.161511	0.142011	0.195798	0.142	0.108214	0.133391	0.128261	0.0446505	0.139454	0.0893456	50.5472	0.134819	0.0399339
51	0.170369	0.0327575	12	0.135309	0.0390185	12		51.0482	0.210323	0.188571	0.198454	0.204767	0.139355	0.12851	0.144085	0.132496	0.178538	0.21734	0.155524	0.146467	51.0482	0.170369	0.0327575			51.0482	0.164424	0.16948	0.164655	0.136622	0.192466	0.140014	0.111057	0.135522	0.13031	0.0461962	0.14213	0.0908262	51.0482	0.135309	0.0390185
51.5	0.171043	0.0329512	12	0.135475	0.0412607	12		51.5485	0.211656	0.189012	0.20069	0.206337	0.139428	0.128068	0.144682	0.133569	0.178057	0.216878	0.156029	0.148115	51.5485	0.171043	0.0329512			51.5485	0.165393	0.173754	0.165981	0.136164	0.194253	0.141188	0.111548	0.137272	0.130904	0.0397438	0.140513	0.0889824	51.5485	0.135475	0.0412607
52	0.171634	0.0327703	12	0.136493	0.0413806	12		52.049	0.211422	0.190137	0.201076	0.206648	0.140964	0.129191	0.146135	0.133505	0.178769	0.217356	0.157284	0.147115	52.049	0.171634	0.0327703			52.049	0.168141	0.17513	0.16639	0.140214	0.197578	0.143336	0.108602	0.137723	0.12937	0.0423964	0.136939	0.0920965	52.049	0.136493	0.0413806
52.5	0.172762	0.0329062	12	0.137428	0.040322	12		52.5495	0.213088	0.190469	0.202172	0.208539	0.14174	0.130121	0.146787	0.136351	0.17993	0.218937	0.15705	0.147966	52.5495	0.172762	0.0329062			52.5495	0.166922	0.172344	0.169134	0.140788	0.196522	0.144342	0.111264	0.137963	0.130744	0.045414	0.141301	0.0923951	52.5495	0.137428	0.0403221
53	0.173428	0.0330636	12	0.137519	0.0389377	12		53.0497	0.213537	0.191941	0.203088	0.208794	0.142522	0.130905	0.147233	0.135879	0.180834	0.220019	0.157627	0.148758	53.0497	0.173428	0.0330636			53.0497	0.166749	0.162674	0.166048	0.143187	0.198325	0.144945	0.109761	0.139319	0.131777	0.0483767	0.143948	0.0951222	53.0497	0.137519	0.0389377
53.6	0.174214	0.0329636	12	0.139388	0.0384335	12		53.5502	0.214099	0.193568	0.204026	0.20976	0.142607	0.132552	0.148476	0.136884	0.181313	0.220057	0.158263	0.14896	53.5502	0.174214	0.0329636			53.5502	0.169989	0.165881	0.169592	0.143643	0.198394	0.14574	0.110521	0.140521	0.132684	0.0529042	0.145384	0.0974021	53.5502	0.139388	0.0384335
54.1	0.174926	0.0334636	12	0.14084	0.0388809	12		54.0505	0.215565	0.193628	0.205438	0.211365	0.143358	0.132568	0.146452	0.138479	0.181677	0.22167	0.159911	0.149002	54.0505	0.174926	0.0334636			54.0505	0.170578	0.16747	0.169495	0.144393	0.202741	0.14836	0.113012	0.141154	0.133996	0.0543752	0.147996	0.0965136	54.0505	0.14084	0.0388809
54.6	0.175957	0.0336457	12	0.142055	0.0396267	12		54.5507	0.21719	0.195394	0.206912	0.212194	0.143783	0.133643	0.147816	0.138117	0.182601	0.22226	0.160874	0.150699	54.5507	0.175957	0.0336457			54.5507	0.172775	0.171772	0.170251	0.145404	0.204073	0.148901	0.112203	0.142042	0.133422	0.0536165	0.151417	0.0987859	54.5507	0.142055	0.0396267
55.1	0.176244	0.0337691	12	0.14108	0.0411226	12		55.051	0.217384	0.194912	0.207433	0.213049	0.143877	0.132921	0.148923	0.13941	0.183753	0.222716	0.160391	0.150158	55.051	0.176244	0.0337691			55.051	0.171502	0.172597	0.171108	0.146602	0.204231	0.149652	0.115992	0.143097	0.133753	0.045771	0.141368	0.097283	55.051	0.14108	0.0411226
55.6	0.177098	0.034071	12	0.142242	0.040222	12		55.5513	0.219359	0.195001	0.208096	0.214272	0.14434	0.134483	0.149674	0.13893	0.183639	0.224726	0.161223	0.151435	55.5513	0.177098	0.034071			55.5513	0.171325	0.173009	0.170367	0.151028	0.20378	0.149414	0.114664	0.144096	0.136024	0.0490162	0.144343	0.0998309	55.5513	0.142242	0.040222
56.1	0.177951	0.0341032	12	0.143117	0.0435567	12		56.0517	0.219368	0.196057	0.209519	0.215429	0.144737	0.135236	0.150794	0.140001	0.184542	0.225632	0.162186	0.151908	56.0517	0.177951	0.0341032			56.0517	0.174145	0.182637	0.17301	0.150649	0.208709	0.151015	0.111815	0.143346	0.133499	0.0432024	0.146554	0.0988196	56.0517	0.143117	0.0435567
56.6	0.178561	0.0342098	12	0.14429	0.0435191	12		56.552	0.220725	0.196608	0.210518	0.216223	0.14553	0.136069	0.150437	0.14029	0.185201	0.225593	0.163132	0.15241	56.552	0.178561	0.0342098			56.552	0.174994	0.180406	0.172792	0.152827	0.207392	0.149978	0.115517	0.14486	0.134823	0.0398466	0.155425	0.102622	56.552	0.14429	0.0435191
57.1	0.179276	0.0342626	12	0.144841	0.0429608	12		57.0527	0.221941	0.198216	0.209772	0.216958	0.145765	0.137187	0.151373	0.141492	0.185999	0.226853	0.163306	0.152448	57.0527	0.179276	0.0342626			57.0527	0.177452	0.179243	0.175431	0.149853	0.207202	0.153886	0.115261	0.144937	0.138369	0.0434525	0.151548	0.10146	57.0527	0.144841	0.0429608
57.6	0.180021	0.0344191	12	0.144395	0.0418028	12		57.5532	0.223642	0.199043	0.210369	0.217325	0.147747	0.136622	0.151605	0.141229	0.185872	0.227877	0.164293	0.154624	57.5532	0.180021	0.0344191			57.5532	0.176467	0.178435	0.176658	0.147435	0.2057	0.150711	0.117088	0.148174	0.137068	0.0479435	0.14802	0.0990433	57.5532	0.144395	0.0418028
58.1	0.181335	0.0344192	12	0.145947	0.0431375	12		58.0535	0.224388	0.199606	0.212067	0.218707	0.148999	0.13801	0.153906	0.143092	0.187875	0.229729	0.165078	0.154569	58.0535	0.181335	0.0344191			58.0535	0.177996	0.181731	0.178704	0.149135	0.210532	0.154085	0.117565	0.149837	0.137286	0.045272	0.145817	0.103403	58.0535	0.145947	0.0431375
58.6	0.181189	0.0342216	12	0.147187	0.044083	12		58.5535	0.224166	0.200242	0.21163	0.219247	0.14928	0.138356	0.15283	0.143005	0.186817	0.228282	0.165328	0.15509	58.5535	0.181189	0.0342216			58.5535	0.183357	0.184855	0.179822	0.148837	0.21203	0.153624	0.115943	0.149172	0.139518	0.0441795	0.148753	0.106158	58.5535	0.147187	0.044083
59.1	0.182415	0.0346085	12	0.14743	0.0433186	12		59.0542	0.226229	0.200855	0.213155	0.220132	0.149223	0.138925	0.154861	0.14307	0.188147	0.230648	0.166564	0.157172	59.0542	0.182415	0.0346085			59.0542	0.182401	0.177081	0.178411	0.148832	0.214776	0.155075	0.118435	0.151448	0.140723	0.0463207	0.151175	0.10448	59.0542	0.14743	0.0433186
59.6	0.182827	0.0344576	12	0.147724	0.043897	12		59.5547	0.224834	0.200774	0.214537	0.221407	0.150506	0.139419	0.155961	0.143965	0.188508	0.231025	0.16666	0.156325	59.5547	0.182827	0.0344576			59.5547	0.183436	0.183183	0.179184	0.151554	0.212456	0.153452	0.117118	0.150165	0.142298	0.0440257	0.149418	0.106396	59.5547	0.147724	0.043897
60.1	0.183353	0.0348353	12	0.149591	0.0434803	12		60.0555	0.228201	0.201759	0.213924	0.221129	0.150925	0.140963	0.155247	0.14362	0.188786	0.232302	0.166958	0.156422	60.0555	0.183353	0.0348353			60.0555	0.18533	0.187087	0.179887	0.153768	0.213206	0.155695	0.118797	0.152881	0.142125	0.0470964	0.149289	0.109926	60.0555	0.149591	0.0434803
60.6	0.184218	0.0346479	12	0.149641	0.0440903	12		60.5562	0.227557	0.202502	0.21568	0.222173	0.151522	0.140934	0.157543	0.145044	0.190043	0.232546	0.168182	0.156889	60.5562	0.184218	0.0346479			60.5562	0.183697	0.185426	0.182623	0.155285	0.215046	0.156207	0.12038	0.152501	0.143408	0.0444466	0.146028	0.110649	60.5562	0.149641	0.0440903
61.1	0.184868	0.0348485	12	0.150095	0.0441051	12		61.0567	0.227552	0.203081	0.216558	0.224034	0.152897	0.141665	0.157784	0.144838	0.191224	0.233371	0.168486	0.156924	61.0567	0.184868	0.0348485			61.0567	0.1859	0.184313	0.183551	0.153893	0.214846	0.155175	0.12176	0.153358	0.14403	0.0435374	0.147866	0.112907	61.0567	0.150095	0.0441051
61.6	0.18592	0.0350116	12	0.151649	0.0444749	12		61.557	0.229804	0.203987	0.21819	0.224509	0.153518	0.142332	0.15922	0.146583	0.191218	0.234853	0.168686	0.15814	61.557	0.18592	0.0350116			61.557	0.18526	0.189822	0.182657	0.158894	0.217717	0.157659	0.122752	0.154483	0.143732	0.0455789	0.149523	0.111709	61.557	0.151649	0.0444749
62.1	0.186056	0.0354163	12	0.152722	0.0430985	12		62.0575	0.230568	0.204683	0.219136	0.225101	0.153806	0.141635	0.158987	0.146255	0.191277	0.234871	0.168795	0.157557	62.0575	0.186056	0.0354163			62.0575	0.186295	0.190988	0.181662	0.15802	0.217648	0.159323	0.120585	0.154009	0.146677	0.0530374	0.153031	0.111393	62.0575	0.152722	0.0430985
62.6	0.18765	0.0352891	12	0.154215	0.0438128	12		62.5582	0.232221	0.205651	0.22072	0.225663	0.155577	0.143068	0.160329	0.148038	0.19309	0.236883	0.170889	0.159666	62.5582	0.18765	0.0352891			62.5582	0.186801	0.198108	0.184691	0.158831	0.218106	0.16055	0.12076	0.153351	0.144417	0.0532115	0.157838	0.113919	62.5582	0.154215	0.0438128
63.1	0.187793	0.0356729	12	0.154702	0.0448241	12		63.0585	0.231848	0.205763	0.221932	0.227084	0.156301	0.142235	0.160025	0.14795	0.19289	0.237405	0.171235	0.158851	63.0585	0.187793	0.0356729			63.0585	0.190201	0.20178	0.186122	0.157861	0.219602	0.15874	0.12035	0.153395	0.146083	0.0535089	0.15761	0.111175	63.0585	0.154702	0.0448241
63.6	0.188648	0.0356921	12	0.156194	0.0477423	12		63.5592	0.232375	0.206884	0.222474	0.227319	0.156504	0.144139	0.160508	0.148222	0.193866	0.239394	0.171706	0.160379	63.5592	0.188648	0.0356921			63.5592	0.192997	0.217397	0.190995	0.156669	0.219301	0.158026	0.122465	0.154807	0.145616	0.0482458	0.154851	0.112961	63.5592	0.156194	0.0477423
64.1	0.188976	0.0357266	12	0.156266	0.0476477	12		64.0595	0.233191	0.206544	0.223328	0.228661	0.156796	0.144462	0.160887	0.148923	0.193641	0.23885	0.171952	0.160474	64.0595	0.188976	0.0357266			64.0595	0.191939	0.217226	0.187391	0.159142	0.221789	0.159516	0.121186	0.154224	0.143844	0.0486394	0.155634	0.114661	64.0595	0.156266	0.0476477
64.6	0.189438	0.0359723	12	0.157318	0.0483268	12		64.5602	0.233653	0.207316	0.224489	0.228898	0.156787	0.143854	0.161043	0.149266	0.194455	0.239535	0.172743	0.161222	64.5602	0.189438	0.0359723			64.5602	0.193117	0.220893	0.188631	0.162667	0.219712	0.160403	0.123381	0.156129	0.146859	0.0466691	0.156175	0.113179	64.5602	0.157318	0.0483268
65.1	0.190304	0.0361439	12	0.159066	0.048462	12		65.0607	0.235032	0.209211	0.225012	0.230927	0.157594	0.144942	0.161684	0.150048	0.193608	0.24015	0.173827	0.161616	65.0607	0.190304	0.0361439			65.0607	0.196624	0.219547	0.19298	0.158983	0.222237	0.161689	0.122855	0.157547	0.14627	0.0506524	0.168318	0.111091	65.0607	0.159066	0.048462
65.6	0.191124	0.0361649	12	0.160072	0.0470876	12		65.5608	0.235075	0.210341	0.225973	0.232258	0.158755	0.145651	0.1626	0.150737	0.194781	0.240942	0.174178	0.162196	65.5608	0.191124	0.0361649			65.5608	0.196247	0.213243	0.189738	0.161729	0.224755	0.162342	0.122241	0.159302	0.149223	0.0555824	0.176	0.110465	65.5608	0.160072	0.0470876
66.1	0.19191	0.036432	12	0.159577	0.0465242	12		66.0613	0.237088	0.21076	0.225508	0.232532	0.158624	0.146997	0.163395	0.151584	0.196172	0.243544	0.174137	0.162578	66.0613	0.19191	0.036432			66.0613	0.197135	0.210204	0.189834	0.162687	0.225581	0.161994	0.123847	0.15804	0.147078	0.055745	0.170286	0.112489	66.0613	0.159577	0.0465242
66.6	0.192189	0.0360455	12	0.159537	0.0468133	12		66.5618	0.236587	0.210176	0.22622	0.233012	0.159603	0.147763	0.163897	0.151655	0.196311	0.242718	0.174793	0.163536	66.5618	0.192189	0.0360455			66.5618	0.194571	0.212703	0.190419	0.162876	0.227968	0.165044	0.12404	0.159381	0.148234	0.0561273	0.161393	0.111688	66.5618	0.159537	0.0468133
67.1	0.193314	0.0363681	12	0.160688	0.0464156	12		67.0623	0.239561	0.212233	0.227084	0.23305	0.160699	0.148119	0.164392	0.152941	0.197087	0.244283	0.176312	0.164005	67.0623	0.193314	0.0363681			67.0623	0.195479	0.210828	0.191001	0.164456	0.229804	0.164503	0.123142	0.160034	0.152572	0.0583682	0.165167	0.112898	67.0623	0.160688	0.0464156
67.6	0.193286	0.0360868	12	0.161337	0.046912	12		67.5628	0.238154	0.211328	0.227299	0.233154	0.160574	0.148627	0.164719	0.153609	0.196942	0.244578	0.176437	0.164013	67.5628	0.193286	0.0360868			67.5628	0.197342	0.2197	0.190636	0.163007	0.229859	0.164838	0.12302	0.161187	0.149341	0.0613378	0.162636	0.113138	67.5628	0.161337	0.046912
68.1	0.194028	0.0362702	12	0.160335	0.0449264	12		68.0632	0.239851	0.212575	0.227596	0.234098	0.162049	0.150078	0.164683	0.152246	0.197774	0.245	0.177444	0.164937	68.0632	0.194028	0.0362702			68.0632	0.19738	0.207957	0.18998	0.162924	0.229704	0.164961	0.123715	0.16347	0.148936	0.0660267	0.158267	0.110698	68.0632	0.160335	0.0449264
68.6	0.194407	0.0360707	12	0.162024	0.0452235	12		68.5638	0.239936	0.212524	0.227953	0.23414	0.162002	0.149288	0.165896	0.154227	0.197086	0.245631	0.1779	0.166298	68.5638	0.194407	0.0360707			68.5638	0.197407	0.209993	0.194882	0.161915	0.232632	0.167828	0.123871	0.163462	0.150657	0.066986	0.159761	0.114899	68.5638	0.162024	0.0452235
69.1	0.195024	0.0362603	12	0.162225	0.044386	12		69.0635	0.240121	0.213266	0.228363	0.235553	0.162149	0.150113	0.166149	0.155091	0.198547	0.24673	0.178406	0.165797	69.0635	0.195024	0.0362603			69.0635	0.198695	0.206562	0.193429	0.161112	0.233289	0.167434	0.124413	0.166056	0.150374	0.0692683	0.159564	0.116503	69.0635	0.162225	0.0443859
69.6	0.195919	0.0367626	12	0.16216	0.0459012	12		69.5642	0.241937	0.213825	0.228985	0.237411	0.162916	0.151301	0.16678	0.154511	0.199427	0.248735	0.178932	0.16627	69.5642	0.195919	0.0367626			69.5642	0.199483	0.2087	0.195703	0.163838	0.233951	0.170536	0.123904	0.16377	0.149469	0.065715	0.15672	0.114132	69.5642	0.16216	0.0459012
70.1	0.196353	0.0366114	12	0.164612	0.0460281	12		70.0648	0.242559	0.215486	0.229126	0.237542	0.163827	0.151429	0.167964	0.15564	0.198974	0.248499	0.178853	0.16634	70.0648	0.196353	0.0366114			70.0648	0.201937	0.217889	0.196023	0.165909	0.234813	0.169765	0.124949	0.16711	0.154399	0.0698695	0.157215	0.115468	70.0648	0.164612	0.0460281
70.6	0.19661	0.0362866	12	0.164499	0.0484463	12		70.5657	0.242216	0.214892	0.228164	0.237518	0.164322	0.152661	0.167554	0.155298	0.200025	0.249011	0.180163	0.167497	70.5657	0.19661	0.0362866			70.5657	0.204028	0.219373	0.199828	0.165069	0.237749	0.17025	0.124226	0.165242	0.150905	0.0627097	0.159085	0.115519	70.5657	0.164499	0.0484463
71.1	0.19693	0.0362008	12	0.164295	0.0478458	12		71.0658	0.242325	0.214969	0.228087	0.237757	0.164488	0.152267	0.168637	0.156467	0.199572	0.249835	0.180838	0.167915	71.0658	0.19693	0.0362008			71.0658	0.202768	0.213473	0.197761	0.164073	0.239422	0.170495	0.12659	0.166368	0.15403	0.0616038	0.159439	0.115512	71.0658	0.164295	0.0478458
71.6	0.197948	0.0361531	12	0.165122	0.0468937	12		71.5667	0.244184	0.216983	0.228944	0.238872	0.165476	0.153765	0.16943	0.157307	0.200661	0.249354	0.181732	0.168665	71.5667	0.197948	0.0361531			71.5667	0.2039	0.210027	0.196767	0.165603	0.239717	0.171946	0.125653	0.168707	0.154672	0.0646299	0.162374	0.117473	71.5667	0.165122	0.0468938
72.1	0.198339	0.0365418	12	0.165967	0.0481331	12		72.0673	0.243984	0.216295	0.229498	0.240289	0.165505	0.1534	0.169815	0.157614	0.200122	0.251871	0.182928	0.168747	72.0673	0.198339	0.0365418			72.0673	0.20458	0.216996	0.196973	0.168158	0.242062	0.172105	0.127574	0.168035	0.156181	0.0631163	0.158762	0.117066	72.0673	0.165967	0.0481331
72.6	0.198784	0.0364149	12	0.166191	0.0481837	12		72.5677	0.243488	0.217073	0.229509	0.24143	0.165247	0.154717	0.170251	0.157796	0.200892	0.252078	0.183136	0.169791	72.5677	0.198784	0.0364149			72.5677	0.20587	0.214891	0.19937	0.168131	0.239881	0.172972	0.129513	0.169246	0.156744	0.0620877	0.161425	0.114159	72.5677	0.166191	0.0481837
73.1	0.199686	0.036777	12	0.166771	0.0490635	12		73.0678	0.245601	0.218294	0.230476	0.242116	0.164779	0.154686	0.171114	0.159264	0.201417	0.253507	0.184417	0.170558	73.0678	0.199686	0.036777			73.0678	0.208015	0.215924	0.199988	0.16852	0.240718	0.174484	0.127626	0.170714	0.153429	0.0599731	0.166047	0.115819	73.0678	0.166771	0.0490634
73.6	0.199842	0.0366437	12	0.168032	0.0482141	12		73.5683	0.244898	0.219216	0.229849	0.24307	0.166032	0.154792	0.17157	0.158825	0.202441	0.25292	0.184178	0.170311	73.5683	0.199842	0.0366437			73.5683	0.204915	0.219486	0.19853	0.169955	0.241147	0.172989	0.130704	0.173402	0.157001	0.0620676	0.168023	0.118171	73.5683	0.168032	0.0482141
74.1	0.201102	0.036619	12	0.167222	0.0477741	12		74.069	0.246331	0.220067	0.230982	0.24375	0.16657	0.155371	0.173409	0.16016	0.203125	0.254599	0.186556	0.17231	74.069	0.201102	0.036619			74.069	0.207632	0.210302	0.20108	0.171265	0.240473	0.172767	0.130362	0.173491	0.154477	0.0618907	0.164654	0.11827	74.069	0.167222	0.0477741
74.6	0.201381	0.0369288	12	0.167909	0.0484769	12		74.569	0.247111	0.219732	0.233433	0.244762	0.167303	0.154739	0.173135	0.160674	0.203313	0.254157	0.18584	0.17237	74.569	0.201381	0.0369288			74.569	0.209025	0.217454	0.198955	0.169507	0.242984	0.174562	0.130285	0.174319	0.155836	0.0644851	0.161747	0.115746	74.569	0.167909	0.0484769
75.1	0.201897	0.0368952	12	0.169555	0.0476131	12		75.0693	0.247865	0.220064	0.232336	0.24469	0.169194	0.15546	0.173886	0.160065	0.204383	0.255845	0.186262	0.172717	75.0693	0.201897	0.0368952			75.0693	0.211197	0.210822	0.20108	0.171525	0.245745	0.175918	0.131973	0.174435	0.155965	0.0690185	0.171511	0.115475	75.0693	0.169555	0.0476132
75.6	0.202749	0.0366932	12	0.168929	0.0500052	12		75.5695	0.247652	0.22006	0.233287	0.24587	0.16939	0.155657	0.174477	0.162915	0.204441	0.256981	0.188432	0.173819	75.5695	0.202749	0.0366933			75.5695	0.208117	0.213526	0.201799	0.173733	0.248031	0.177032	0.129969	0.173902	0.158057	0.0584162	0.167392	0.117173	75.5695	0.168929	0.0500052
76.1	0.202975	0.0365825	12	0.170311	0.050504	12		76.0698	0.247644	0.220745	0.233023	0.24653	0.170698	0.156401	0.175071	0.162324	0.204306	0.256801	0.188496	0.173661	76.0698	0.202975	0.0365825			76.0698	0.211652	0.218343	0.204088	0.170895	0.24675	0.177767	0.132081	0.177809	0.159015	0.0585114	0.169951	0.116863	76.0698	0.170311	0.050504
76.6	0.20375	0.0370415	12	0.170207	0.0488495	12		76.5702	0.249225	0.220553	0.235057	0.247672	0.169949	0.156199	0.175647	0.162461	0.205147	0.257842	0.190189	0.175059	76.5702	0.20375	0.0370415			76.5702	0.208971	0.210049	0.202058	0.173898	0.248932	0.178955	0.131107	0.175037	0.159558	0.0615823	0.171028	0.121307	76.5702	0.170207	0.0488495
77.1	0.20401	0.0370577	12	0.170266	0.050255	12		77.071	0.249978	0.221429	0.234195	0.249303	0.170529	0.157368	0.175147	0.162352	0.205562	0.257124	0.190271	0.17486	77.071	0.20401	0.0370577			77.071	0.21308	0.21709	0.201036	0.172183	0.24723	0.177774	0.130983	0.179363	0.160199	0.058624	0.166555	0.119076	77.071	0.170266	0.050255
77.6	0.204872	0.0367887	12	0.171354	0.0495184	12		77.5712	0.250906	0.223267	0.234657	0.248888	0.172141	0.15883	0.176189	0.163894	0.205103	0.258422	0.189981	0.176187	77.5712	0.204872	0.0367887			77.5712	0.212885	0.217434	0.203762	0.173927	0.248699	0.179749	0.131193	0.177983	0.158151	0.0641444	0.168762	0.119556	77.5712	0.171354	0.0495184
78.1	0.204789	0.0370859	12	0.173219	0.0501575	12		78.0718	0.250688	0.223386	0.235506	0.248708	0.171245	0.158559	0.17546	0.163617	0.206335	0.258664	0.189749	0.175546	78.0718	0.204789	0.0370859			78.0718	0.21352	0.216462	0.208655	0.174391	0.251055	0.180821	0.134087	0.181064	0.162241	0.0608255	0.171875	0.123635	78.0718	0.173219	0.0501575
78.6	0.206115	0.0370664	12	0.174176	0.0503284	12		78.5722	0.252721	0.225262	0.23618	0.250337	0.172359	0.159361	0.176949	0.165105	0.206991	0.259107	0.192045	0.17696	78.5722	0.206115	0.0370664			78.5722	0.215168	0.22031	0.212775	0.174929	0.249913	0.181182	0.134541	0.181311	0.161645	0.0636789	0.173288	0.121366	78.5722	0.174176	0.0503284
79.1	0.20628	0.0369368	12	0.174296	0.0519087	12		79.073	0.252216	0.224592	0.236466	0.250451	0.172888	0.16056	0.177313	0.165072	0.206879	0.260038	0.191961	0.176919	79.073	0.20628	0.0369368			79.073	0.215072	0.224652	0.209388	0.175888	0.252121	0.183479	0.134138	0.181275	0.162954	0.0584726	0.173294	0.120816	79.073	0.174296	0.0519087
79.6	0.206474	0.0370585	12	0.173968	0.0513401	12		79.5735	0.253137	0.225796	0.235729	0.250217	0.173031	0.160593	0.176877	0.164734	0.207401	0.260226	0.19304	0.176907	79.5735	0.206474	0.0370585			79.5735	0.216385	0.215775	0.212329	0.176528	0.250032	0.18062	0.134683	0.182243	0.162097	0.0584008	0.179346	0.119183	79.5735	0.173968	0.0513401
80.1	0.207118	0.0369793	12	0.175742	0.0509579	12		80.0733	0.253222	0.225299	0.236788	0.250828	0.172493	0.160556	0.178539	0.165869	0.208105	0.261109	0.194293	0.178316	80.0733	0.207118	0.0369793			80.0733	0.217801	0.222601	0.210774	0.177615	0.25226	0.181913	0.13678	0.183761	0.163412	0.0639571	0.179151	0.11888	80.0733	0.175742	0.0509579
80.6	0.207409	0.0371614	12	0.175312	0.0518826	12		80.5737	0.253855	0.225976	0.236378	0.250464	0.174166	0.161653	0.177903	0.165364	0.208893	0.26287	0.193979	0.177406	80.5737	0.207409	0.0371614			80.5737	0.220677	0.218812	0.211913	0.178416	0.254583	0.183603	0.135834	0.183052	0.162654	0.0616534	0.174328	0.118217	80.5737	0.175312	0.0518826
81.1	0.208179	0.0368669	12	0.175523	0.0492827	12		81.0742	0.255085	0.226729	0.236485	0.251153	0.173922	0.161647	0.179164	0.167367	0.209912	0.262046	0.195616	0.179027	81.0742	0.208179	0.0368669			81.0742	0.220314	0.210189	0.210586	0.179164	0.250985	0.182647	0.137977	0.183365	0.163608	0.066832	0.180492	0.120123	81.0742	0.175523	0.0492827
81.6	0.208444	0.0368243	12	0.176601	0.0496826	12		81.574	0.253801	0.227384	0.238379	0.252635	0.174459	0.161956	0.179774	0.167274	0.209877	0.26131	0.195044	0.17943	81.574	0.208444	0.0368243			81.574	0.221031	0.210856	0.212419	0.179581	0.253613	0.183132	0.138229	0.187144	0.167633	0.0687317	0.17885	0.117997	81.574	0.176601	0.0496826
82.1	0.20936	0.0369824	12	0.177741	0.0503647	12		82.074	0.254669	0.227554	0.239007	0.253076	0.17582	0.163868	0.179986	0.166833	0.212214	0.263613	0.195811	0.17987	82.074	0.20936	0.0369824			82.074	0.223502	0.217292	0.214506	0.180867	0.253338	0.184502	0.138722	0.186067	0.166008	0.0677253	0.17993	0.120431	82.074	0.177741	0.0503647
82.6	0.209347	0.0370018	12	0.178099	0.0494718	12		82.575	0.255449	0.228388	0.23923	0.253356	0.175743	0.163187	0.180825	0.1681	0.209507	0.263264	0.195014	0.180101	82.575	0.209347	0.0370018			82.575	0.22286	0.213026	0.214782	0.182685	0.255076	0.183373	0.140163	0.186824	0.164725	0.0706531	0.180889	0.122132	82.575	0.178099	0.0494718
83.1	0.21022	0.0373714	12	0.179264	0.0511786	12		83.075	0.257426	0.229615	0.238871	0.25421	0.176647	0.164882	0.181044	0.167959	0.210699	0.265541	0.195703	0.18004	83.075	0.21022	0.0373714			83.075	0.2238	0.218513	0.214259	0.184478	0.257215	0.186014	0.142806	0.188085	0.168375	0.0651214	0.181166	0.121331	83.075	0.179264	0.0511786
83.6	0.210524	0.0373918	12	0.179998	0.0522135	12		83.5753	0.257193	0.229436	0.240701	0.255096	0.176623	0.164318	0.181209	0.16827	0.211743	0.264567	0.196669	0.180467	83.5753	0.210524	0.0373918			83.5753	0.224376	0.221396	0.215185	0.184894	0.258081	0.185094	0.142693	0.185091	0.166839	0.060973	0.190591	0.124765	83.5753	0.179998	0.0522135
84.1	0.210716	0.0378143	12	0.179076	0.0524315	12		84.0758	0.257608	0.229518	0.239486	0.256374	0.176224	0.164669	0.181581	0.168246	0.212142	0.26669	0.196314	0.179744	84.0758	0.210716	0.0378143			84.0758	0.22424	0.219547	0.212837	0.185883	0.259073	0.184745	0.142215	0.186777	0.166598	0.0581648	0.182116	0.126714	84.0758	0.179076	0.0524315
84.6	0.211523	0.0381774	12	0.181216	0.0527275	12		84.5767	0.25931	0.230718	0.242039	0.257986	0.176748	0.164524	0.181953	0.169126	0.211555	0.26663	0.197055	0.18063	84.5767	0.211523	0.0381774			84.5767	0.226322	0.223454	0.214855	0.189646	0.258511	0.187209	0.142719	0.189162	0.167529	0.0584707	0.187565	0.129146	84.5767	0.181216	0.0527275
85.1	0.211615	0.0377718	12	0.180768	0.0529116	12		85.0768	0.258507	0.231226	0.241605	0.257259	0.177954	0.165254	0.182023	0.169826	0.21131	0.266814	0.197028	0.180577	85.0768	0.211615	0.0377718			85.0768	0.225526	0.219038	0.213998	0.186308	0.259933	0.187297	0.142205	0.190381	0.170322	0.0576645	0.190121	0.126425	85.0768	0.180768	0.0529117
85.6	0.212276	0.0382702	12	0.181995	0.053803	12		85.5773	0.260589	0.231753	0.24125	0.258465	0.177875	0.165686	0.182907	0.169499	0.2121	0.26862	0.197831	0.180741	85.5773	0.212276	0.0382702			85.5773	0.225156	0.226462	0.217241	0.187832	0.260197	0.189492	0.140245	0.192025	0.168813	0.0582352	0.192087	0.126151	85.5773	0.181995	0.053803
86.1	0.212683	0.0378637	12	0.183001	0.0534663	12		86.0778	0.260329	0.230757	0.242157	0.257664	0.178439	0.166484	0.183033	0.169824	0.213554	0.26872	0.199089	0.18214	86.0778	0.212683	0.0378637			86.0778	0.228655	0.225445	0.216927	0.188959	0.263534	0.191044	0.141973	0.191255	0.168513	0.0618545	0.190755	0.127102	86.0778	0.183001	0.0534663
86.6	0.213068	0.0379917	12	0.183477	0.0531302	12		86.578	0.261278	0.231614	0.241819	0.258467	0.177975	0.166345	0.18419	0.171106	0.212867	0.269408	0.199606	0.182141	86.578	0.213068	0.0379917			86.578	0.227917	0.227021	0.213621	0.189117	0.262874	0.189412	0.14254	0.191842	0.169629	0.06119	0.196393	0.130166	86.578	0.183477	0.0531302
87.1	0.21365	0.0380389	12	0.184384	0.0534661	12		87.078	0.262228	0.232328	0.242536	0.259525	0.178935	0.167506	0.184023	0.170715	0.213736	0.269243	0.199964	0.183064	87.078	0.21365	0.0380389			87.078	0.228424	0.223579	0.215743	0.189315	0.265284	0.19034	0.144877	0.192701	0.172593	0.0609363	0.200282	0.128528	87.078	0.184384	0.0534661
87.6	0.213992	0.0382182	12	0.184507	0.0525865	12		87.5787	0.26267	0.232356	0.242363	0.260338	0.179069	0.16793	0.184926	0.171692	0.213579	0.270693	0.200433	0.181856	87.5787	0.213992	0.0382182			87.5787	0.229582	0.228909	0.216688	0.187057	0.26355	0.190559	0.144147	0.192917	0.169827	0.0660884	0.195333	0.129429	87.5787	0.184507	0.0525865
88.1	0.214637	0.0385462	12	0.185703	0.0533627	12		88.0793	0.264239	0.23235	0.24414	0.260932	0.179569	0.167516	0.184225	0.172143	0.213777	0.271469	0.202061	0.183227	88.0793	0.214637	0.0385462			88.0793	0.233397	0.23008	0.218668	0.186061	0.26402	0.189797	0.145127	0.19362	0.168473	0.0653131	0.203262	0.130619	88.0793	0.185703	0.0533627
88.6	0.214748	0.0384215	12	0.185833	0.0514796	12		88.5798	0.263665	0.232482	0.243868	0.260426	0.180485	0.167895	0.184437	0.171795	0.214855	0.27223	0.201422	0.183414	88.5798	0.214748	0.0384215			88.5798	0.233705	0.225808	0.216388	0.188208	0.262758	0.189819	0.145443	0.19513	0.172827	0.0719077	0.199849	0.128154	88.5798	0.185833	0.0514796
89.1	0.2152	0.0383629	12	0.187789	0.0509407	12		89.0803	0.264084	0.232684	0.244208	0.261626	0.18014	0.168213	0.185694	0.173111	0.215024	0.272011	0.202472	0.183136	89.0803	0.2152	0.0383629			89.0803	0.233491	0.23427	0.218167	0.188687	0.26437	0.192136	0.144822	0.194803	0.169515	0.0793642	0.203197	0.130645	89.0803	0.187789	0.0509407
89.6	0.215884	0.0384075	12	0.188435	0.0508792	12		89.5805	0.26445	0.234263	0.244939	0.261448	0.181884	0.16874	0.185764	0.172955	0.216012	0.273301	0.202804	0.184051	89.5805	0.215884	0.0384075			89.5805	0.234176	0.228594	0.218566	0.18852	0.268187	0.192299	0.145612	0.195697	0.172436	0.0778143	0.204325	0.134998	89.5805	0.188435	0.0508792
90.1	0.216171	0.0387608	12	0.188233	0.0498186	12		90.081	0.266497	0.233948	0.245364	0.262099	0.181908	0.168945	0.186325	0.172911	0.215601	0.273749	0.203172	0.183536	90.081	0.216171	0.0387608			90.081	0.233262	0.221456	0.218462	0.190474	0.266951	0.191551	0.14672	0.196763	0.173018	0.0805989	0.206846	0.1327	90.081	0.188233	0.0498186
90.6	0.216494	0.0382687	12	0.189559	0.0522288	12		90.5817	0.265418	0.233564	0.245258	0.262459	0.18249	0.170474	0.186149	0.17408	0.215599	0.274006	0.203948	0.184484	90.5817	0.216494	0.0382687			90.5817	0.233959	0.234991	0.218523	0.194178	0.271153	0.194481	0.144031	0.196897	0.172738	0.0770565	0.20344	0.133258	90.5817	0.189559	0.0522288
91.1	0.216987	0.0384731	12	0.188648	0.0509174	12		91.082	0.266768	0.234425	0.245399	0.263	0.182566	0.17071	0.187048	0.174319	0.216575	0.274461	0.204241	0.184337	91.082	0.216987	0.038473			91.082	0.235805	0.226997	0.220348	0.193479	0.268916	0.195028	0.146163	0.198357	0.173549	0.077839	0.192424	0.134871	91.082	0.188648	0.0509174
91.6	0.2178	0.0386785	12	0.189686	0.0521267	12		91.5827	0.266635	0.235511	0.24731	0.264172	0.183284	0.17106	0.188568	0.174693	0.217982	0.275735	0.204048	0.184599	91.5827	0.2178	0.0386785			91.5827	0.237087	0.236051	0.221332	0.1938	0.270029	0.193685	0.145426	0.199203	0.175552	0.0769489	0.192527	0.134585	91.5827	0.189686	0.0521267
92.1	0.218157	0.0386772	12	0.189689	0.0531181	12		92.083	0.267872	0.235727	0.247112	0.264831	0.183229	0.171901	0.188242	0.175827	0.217629	0.275758	0.205114	0.18464	92.083	0.218157	0.0386772			92.083	0.239378	0.237841	0.218779	0.19376	0.27084	0.194268	0.147857	0.199839	0.175977	0.0728765	0.190774	0.134077	92.083	0.189689	0.0531181
92.6	0.218807	0.0385717	12	0.189922	0.0542707	12		92.583	0.267077	0.236383	0.248373	0.266286	0.184115	0.172325	0.189171	0.175561	0.217365	0.27616	0.206258	0.186609	92.583	0.218807	0.0385717			92.583	0.236896	0.239104	0.220377	0.197315	0.27465	0.197245	0.146265	0.200227	0.17588	0.0719931	0.187822	0.131292	92.583	0.189922	0.0542707
93.1	0.21879	0.038656	12	0.191134	0.0533406	12		93.083	0.267737	0.237265	0.249675	0.265952	0.184927	0.172223	0.188534	0.175506	0.216563	0.275255	0.20538	0.18647	93.083	0.21879	0.038656			93.083	0.238544	0.244344	0.21844	0.195582	0.274406	0.195487	0.14931	0.200886	0.174802	0.0773184	0.191957	0.132534	93.083	0.191134	0.0533406
93.6	0.219202	0.0386229	12	0.191027	0.0527147	12		93.5835	0.268114	0.236987	0.248086	0.265073	0.185034	0.173004	0.188903	0.175595	0.218835	0.277571	0.206927	0.186293	93.5835	0.219202	0.0386229			93.5835	0.236578	0.237457	0.219204	0.199278	0.277072	0.197058	0.148938	0.201141	0.176572	0.0796054	0.187772	0.131644	93.5835	0.191027	0.0527147
94.1	0.219594	0.038782	12	0.192096	0.0521382	12		94.084	0.269806	0.237012	0.250603	0.266558	0.185157	0.172553	0.189778	0.17642	0.217054	0.276063	0.206813	0.187307	94.084	0.219594	0.038782			94.084	0.236635	0.239942	0.219534	0.200869	0.275277	0.197565	0.149854	0.202091	0.178251	0.0814409	0.191001	0.132692	94.084	0.192096	0.0521382
94.6	0.220326	0.0390555	12	0.193287	0.0517203	12		94.584	0.270432	0.237726	0.250665	0.266985	0.185523	0.172947	0.190463	0.177215	0.219464	0.278578	0.206299	0.187609	94.584	0.220326	0.0390555			94.584	0.238243	0.245065	0.223114	0.195954	0.277291	0.197371	0.147898	0.202621	0.180079	0.0897974	0.18961	0.132399	94.584	0.193287	0.0517203
95.1	0.220593	0.0386645	12	0.193999	0.0520713	12		95.0838	0.270284	0.238094	0.25063	0.266306	0.186436	0.174598	0.190687	0.177973	0.218962	0.278834	0.206915	0.187395	95.0838	0.220593	0.0386645			95.0838	0.242674	0.247582	0.223851	0.195388	0.27838	0.198162	0.145192	0.200564	0.17873	0.0927938	0.191045	0.133624	95.0838	0.193999	0.0520713
95.6	0.220836	0.0389111	12	0.194849	0.0497902	12		95.5847	0.27095	0.238712	0.251241	0.267521	0.185892	0.174003	0.191163	0.178086	0.217738	0.278761	0.207688	0.188282	95.5847	0.220836	0.0389111			95.5847	0.243871	0.243994	0.223103	0.198157	0.273808	0.196176	0.148674	0.204378	0.180235	0.0949652	0.190513	0.140318	95.5847	0.194849	0.0497902
96.1	0.220966	0.0390416	12	0.196313	0.0506815	12		96.0855	0.271223	0.237853	0.251237	0.267702	0.185595	0.174591	0.191361	0.177461	0.2188	0.279561	0.208111	0.188089	96.0855	0.220966	0.0390416			96.0855	0.243572	0.246836	0.223941	0.199903	0.279133	0.200317	0.146829	0.205874	0.180051	0.096875	0.191833	0.140592	96.0855	0.196313	0.0506815
96.6	0.221531	0.0388348	12	0.19819	0.0510556	12		96.5853	0.271514	0.238718	0.250854	0.268371	0.186777	0.174963	0.192364	0.178487	0.219883	0.279704	0.208432	0.188308	96.5853	0.221531	0.0388348			96.5853	0.245462	0.254085	0.223113	0.202457	0.281906	0.200317	0.148668	0.203803	0.180763	0.098707	0.195303	0.143698	96.5853	0.19819	0.0510556
97.1	0.222594	0.039341	12	0.198009	0.0510307	12		97.0857	0.272719	0.240624	0.253221	0.270063	0.187338	0.175842	0.192054	0.179669	0.219852	0.281558	0.20917	0.189016	97.0857	0.222594	0.039341			97.0857	0.242719	0.257962	0.222473	0.202282	0.280549	0.199523	0.14899	0.206877	0.180987	0.101437	0.19348	0.138829	97.0857	0.198009	0.0510307
97.6	0.222439	0.0391338	12	0.198749	0.0524814	12		97.5863	0.272078	0.239777	0.254309	0.269696	0.187831	0.17543	0.193088	0.179435	0.220005	0.280429	0.208795	0.188394	97.5863	0.222439	0.0391338			97.5863	0.245449	0.256094	0.224476	0.205172	0.283504	0.202871	0.149647	0.206053	0.183031	0.0952118	0.193616	0.13987	97.5863	0.198749	0.0524814
98.1	0.223451	0.0393131	12	0.197986	0.0520144	12		98.0867	0.272911	0.240647	0.253451	0.27118	0.188994	0.175977	0.194356	0.18005	0.221518	0.282962	0.210512	0.188857	98.0867	0.223451	0.0393131			98.0867	0.244869	0.252759	0.22309	0.202208	0.2826	0.202881	0.15112	0.209012	0.184201	0.0953196	0.18993	0.13784	98.0867	0.197986	0.0520144
98.6	0.223227	0.0393839	12	0.196901	0.0523469	12		98.5868	0.273102	0.24018	0.253672	0.270827	0.188139	0.176695	0.193851	0.179034	0.221021	0.282601	0.211075	0.188526	98.5868	0.223227	0.0393839			98.5868	0.244156	0.245081	0.223796	0.203067	0.284038	0.201542	0.15064	0.208537	0.182253	0.0921787	0.191685	0.135843	98.5868	0.196901	0.0523469
99.1	0.223803	0.0395585	12	0.197474	0.0527297	12		99.0882	0.27454	0.241206	0.254774	0.272593	0.190103	0.176913	0.19348	0.179285	0.220441	0.282145	0.210565	0.189587	99.0882	0.223803	0.0395585			99.0882	0.244598	0.250541	0.222635	0.201558	0.283233	0.199998	0.152257	0.209125	0.184152	0.0874323	0.191806	0.142356	99.0882	0.197474	0.0527297
99.6	0.224188	0.0392328	12	0.199854	0.0511066	12		99.5883	0.273726	0.241328	0.254634	0.272533	0.189177	0.177454	0.194056	0.181108	0.221559	0.282849	0.21127	0.190561	99.5883	0.224188	0.0392328			99.5883	0.242716	0.255074	0.225315	0.20229	0.285046	0.202346	0.151526	0.210525	0.184552	0.0997582	0.195885	0.143218	99.5883	0.199854	0.0511066
100.1	0.224156	0.0396205	12	0.19941	0.0519932	12		100.089	0.274614	0.241438	0.254338	0.27334	0.189038	0.177188	0.194634	0.180914	0.220188	0.283585	0.210937	0.189659	100.089	0.224156	0.0396205			100.089	0.243613	0.252018	0.226402	0.204181	0.285515	0.203588	0.150457	0.210515	0.184403	0.0945997	0.193613	0.144019	100.089	0.19941	0.0519931
100.6	0.225238	0.0392887	12	0.198998	0.0538058	12		100.589	0.27607	0.242335	0.254647	0.274815	0.190983	0.179587	0.195545	0.181589	0.221173	0.283093	0.212612	0.190408	100.589	0.225238	0.0392887			100.589	0.24132	0.254049	0.226253	0.206003	0.287418	0.206987	0.149321	0.209225	0.183594	0.0890828	0.194351	0.140368	100.589	0.198998	0.0538058
101.1	0.225459	0.0395204	12	0.20093	0.0539756	12		101.089	0.275362	0.243131	0.255424	0.274794	0.191807	0.179555	0.194975	0.181442	0.222379	0.284595	0.211941	0.190099	101.089	0.225459	0.0395204			101.089	0.243158	0.260738	0.227282	0.206207	0.286651	0.205972	0.151819	0.213033	0.184746	0.0889485	0.198465	0.144143	101.089	0.20093	0.0539756
101.6	0.226145	0.0398794	12	0.201848	0.0558729	12		101.59	0.276836	0.243239	0.257214	0.275738	0.19011	0.179661	0.195807	0.18222	0.222879	0.285535	0.212698	0.191798	101.59	0.226145	0.0398794			101.59	0.243652	0.269634	0.2272	0.207313	0.287916	0.204988	0.153243	0.215338	0.185476	0.0862026	0.200347	0.140869	101.59	0.201848	0.0558729
102.1	0.22591	0.0394231	12	0.201756	0.0561822	12		102.09	0.27592	0.242264	0.256746	0.275194	0.190882	0.179953	0.196291	0.181327	0.223008	0.284365	0.212985	0.19198	102.09	0.22591	0.0394232			102.09	0.243063	0.263528	0.227611	0.206297	0.288995	0.206278	0.152898	0.215668	0.184695	0.0828518	0.209188	0.140003	102.09	0.201756	0.0561822
102.6	0.226705	0.0394444	12	0.203287	0.0557409	12		102.591	0.276703	0.243236	0.256279	0.276185	0.192685	0.180427	0.196797	0.18223	0.223371	0.285845	0.214482	0.192223	102.591	0.226705	0.0394444			102.591	0.245072	0.261665	0.227169	0.208135	0.288015	0.20813	0.151243	0.214508	0.185688	0.0858177	0.223097	0.140904	102.591	0.203287	0.0557409
103.1	0.226738	0.0392084	12	0.202348	0.0559461	12		103.091	0.276958	0.242366	0.256459	0.276219	0.192397	0.182427	0.197463	0.182536	0.223785	0.285244	0.213732	0.19127	103.091	0.226738	0.0392084			103.091	0.244214	0.260874	0.229171	0.205697	0.290586	0.208238	0.152162	0.214868	0.18446	0.0853174	0.212698	0.139886	103.091	0.202348	0.0559461
103.6	0.227156	0.0392012	12	0.203014	0.0552154	12		103.591	0.278066	0.243186	0.257132	0.276778	0.192311	0.182186	0.197612	0.182925	0.22334	0.284511	0.214959	0.192866	103.591	0.227156	0.0392012			103.591	0.245856	0.262535	0.22806	0.20379	0.289779	0.206419	0.155247	0.216924	0.186299	0.0896912	0.21393	0.137635	103.591	0.203014	0.0552154
104.1	0.22763	0.0392207	12	0.203969	0.0565196	12		104.092	0.278931	0.243533	0.256841	0.277245	0.1925	0.181927	0.198754	0.18427	0.223451	0.285372	0.215556	0.193175	104.092	0.22763	0.0392207			104.092	0.245704	0.26065	0.230687	0.206862	0.29441	0.208757	0.152529	0.217766	0.186397	0.0875867	0.218357	0.137918	104.092	0.203969	0.0565196
104.6	0.227894	0.0392595	12	0.203869	0.0570291	12		104.592	0.278181	0.244373	0.25789	0.277571	0.194136	0.182155	0.19722	0.183804	0.223351	0.285686	0.216962	0.193399	104.592	0.227894	0.0392595			104.592	0.247032	0.261575	0.228401	0.21076	0.292577	0.207021	0.152433	0.217182	0.187505	0.0877301	0.222069	0.132147	104.592	0.203869	0.0570291
105.1	0.228472	0.0396768	12	0.204095	0.0568818	12		105.092	0.279566	0.243965	0.257938	0.278919	0.193329	0.183048	0.197857	0.183683	0.224645	0.287462	0.217313	0.193941	105.092	0.228472	0.0396768			105.092	0.245778	0.260715	0.229347	0.21431	0.294116	0.208755	0.154865	0.216176	0.187243	0.0887444	0.218558	0.130531	105.092	0.204095	0.0568818
105.6	0.228642	0.0399992	12	0.204204	0.0584818	12		105.593	0.280554	0.245637	0.258926	0.279501	0.193828	0.181524	0.198942	0.183122	0.224212	0.286673	0.216735	0.19405	105.593	0.228642	0.0399992			105.593	0.248232	0.255948	0.230319	0.213226	0.296947	0.209504	0.153551	0.218618	0.188617	0.0830088	0.222845	0.129636	105.593	0.204204	0.0584818
106.1	0.22933	0.03964	12	0.205958	0.0588051	12		106.094	0.279946	0.24571	0.259652	0.279894	0.195237	0.183575	0.198735	0.183897	0.224099	0.287888	0.217573	0.195752	106.094	0.22933	0.03964			106.094	0.250326	0.25079	0.231163	0.214501	0.296973	0.21233	0.156037	0.221194	0.190205	0.0816176	0.235888	0.130469	106.094	0.205958	0.0588051
106.6	0.229397	0.0396162	12	0.206992	0.0569795	12		106.594	0.28048	0.24425	0.259761	0.279964	0.194256	0.182812	0.200387	0.18591	0.224588	0.288194	0.217251	0.194912	106.594	0.229397	0.0396162			106.594	0.249381	0.251386	0.231135	0.213526	0.29861	0.212434	0.156226	0.220269	0.189792	0.0926642	0.237817	0.130662	106.594	0.206992	0.0569795
107.1	0.229413	0.0400731	12	0.206293	0.0575186	12		107.095	0.281516	0.246018	0.259646	0.280439	0.194692	0.182717	0.199537	0.184897	0.223485	0.288466	0.217069	0.194468	107.095	0.229413	0.0400731			107.095	0.251591	0.247438	0.229139	0.214585	0.298818	0.212478	0.155183	0.22005	0.188021	0.0898484	0.237961	0.130398	107.095	0.206293	0.0575186
107.6	0.23002	0.0396872	12	0.207177	0.0590096	12		107.595	0.281728	0.245316	0.258471	0.280558	0.195527	0.183645	0.199428	0.18514	0.225821	0.289189	0.218883	0.196531	107.595	0.23002	0.0396872			107.595	0.253857	0.244077	0.231711	0.214969	0.299434	0.213064	0.156921	0.222511	0.190321	0.0836405	0.244808	0.13081	107.595	0.207177	0.0590096
108.1	0.230288	0.0394306	12	0.207648	0.0569566	12		108.096	0.280841	0.24659	0.259702	0.280634	0.196888	0.182738	0.200529	0.18587	0.225539	0.288311	0.219209	0.19661	108.096	0.230288	0.0394306			108.096	0.252213	0.243878	0.23189	0.21531	0.299415	0.213066	0.157035	0.221343	0.190113	0.0923851	0.242973	0.132157	108.096	0.207648	0.0569566
108.6	0.230944	0.03959	12	0.209999	0.0573679	12		108.596	0.282073	0.246661	0.259691	0.280421	0.19626	0.184709	0.201938	0.186215	0.22631	0.290682	0.220357	0.196006	108.596	0.230944	0.03959			108.596	0.251902	0.246288	0.233532	0.218006	0.302631	0.215709	0.157467	0.221868	0.189494	0.097174	0.253239	0.132683	108.596	0.209999	0.0573679
109.1	0.231377	0.0396344	12	0.210072	0.0586445	12		109.096	0.282877	0.247443	0.260808	0.280895	0.197163	0.184942	0.202612	0.186633	0.22662	0.290575	0.219663	0.196295	109.096	0.231377	0.0396344			109.096	0.256401	0.248673	0.231496	0.216606	0.303216	0.214458	0.157334	0.224641	0.191003	0.0890999	0.250924	0.137015	109.096	0.210072	0.0586445
109.6	0.231812	0.0395983	12	0.209033	0.0578528	12		109.597	0.28304	0.24829	0.259989	0.28119	0.197549	0.1856	0.201511	0.186825	0.227473	0.291395	0.221673	0.197214	109.597	0.231812	0.0395983			109.597	0.254945	0.245385	0.23234	0.216017	0.303747	0.217155	0.158961	0.222973	0.191644	0.0910116	0.241253	0.132959	109.597	0.209033	0.0578528
110.1	0.231943	0.039541	12	0.21056	0.0564856	12		110.098	0.28346	0.247949	0.260809	0.281498	0.197528	0.185107	0.202534	0.188661	0.225621	0.29145	0.221201	0.197497	110.098	0.231943	0.039541			110.098	0.258153	0.248506	0.235547	0.217203	0.305395	0.215967	0.157221	0.22341	0.194377	0.0996315	0.235066	0.136245	110.098	0.21056	0.0564856
110.6	0.232553	0.0394698	12	0.209055	0.0581658	12		110.598	0.284321	0.247791	0.260735	0.281631	0.197892	0.186846	0.203566	0.187271	0.226502	0.292444	0.222485	0.199155	110.598	0.232553	0.0394698			110.598	0.258809	0.252439	0.233316	0.220579	0.302044	0.215721	0.157225	0.224793	0.191953	0.0891556	0.227705	0.134926	110.598	0.209055	0.0581658
111.1	0.232793	0.0400017	12	0.211366	0.05961	12		111.099	0.28385	0.247957	0.262142	0.28319	0.197812	0.185404	0.203151	0.18792	0.227506	0.293552	0.222546	0.198482	111.099	0.232793	0.0400017			111.099	0.258498	0.25681	0.236465	0.218258	0.306463	0.217353	0.156285	0.224207	0.191677	0.0891052	0.243789	0.137488	111.099	0.211366	0.05961
111.6	0.23305	0.0395113	12	0.212731	0.0586636	12		111.599	0.284706	0.248888	0.261705	0.282904	0.199194	0.186766	0.203267	0.187416	0.226168	0.291698	0.224414	0.199473	111.599	0.23305	0.0395113			111.599	0.257935	0.255199	0.23605	0.221806	0.306	0.217159	0.158591	0.225331	0.193015	0.0923045	0.24961	0.139775	111.599	0.212731	0.0586636
112.1	0.233385	0.0395336	12	0.21314	0.0589063	12		112.1	0.284062	0.246807	0.263296	0.283198	0.198706	0.187045	0.204442	0.188416	0.227712	0.293145	0.224753	0.199037	112.1	0.233385	0.0395336			112.1	0.259545	0.253925	0.236146	0.225956	0.307072	0.218322	0.158226	0.228166	0.194237	0.0927559	0.245497	0.137834	112.1	0.21314	0.0589063
112.6	0.233496	0.0393901	12	0.214783	0.0598414	12		112.6	0.285417	0.248378	0.262428	0.28317	0.199865	0.187344	0.204391	0.188574	0.227486	0.291921	0.223766	0.199215	112.6	0.233496	0.0393901			112.6	0.259382	0.256256	0.237395	0.225824	0.308716	0.219013	0.159423	0.228176	0.194653	0.093056	0.257585	0.137917	112.6	0.214783	0.0598414
113.1	0.234329	0.0395238	12	0.213807	0.0579251	12		113.1	0.286462	0.249421	0.262163	0.284006	0.199841	0.188042	0.205241	0.189199	0.228361	0.293678	0.224858	0.200671	113.1	0.234329	0.0395239			113.1	0.260019	0.250876	0.235357	0.223637	0.307074	0.22093	0.159393	0.226097	0.193362	0.0991683	0.252762	0.137003	113.1	0.213807	0.0579251
113.6	0.234222	0.0398347	12	0.212832	0.0594351	12		113.602	0.286351	0.248891	0.262908	0.285927	0.200042	0.18702	0.20666	0.190008	0.227174	0.293231	0.223985	0.198466	113.602	0.234222	0.0398347			113.602	0.262232	0.249907	0.239506	0.223926	0.311251	0.218452	0.158943	0.229043	0.196051	0.092582	0.236775	0.135316	113.602	0.212832	0.0594351
114.1	0.234888	0.0397252	12	0.213064	0.0594696	12		114.102	0.286845	0.250913	0.2626	0.285861	0.199563	0.18857	0.205632	0.190152	0.228512	0.29392	0.225417	0.200671	114.102	0.234888	0.0397252			114.102	0.263859	0.249946	0.238916	0.225066	0.311144	0.221413	0.157104	0.227257	0.19389	0.0951152	0.238683	0.134376	114.102	0.213064	0.0594696
114.6	0.235227	0.0396742	12	0.213824	0.0599702	12		114.602	0.28669	0.249659	0.263606	0.286763	0.200571	0.18847	0.206339	0.190512	0.228268	0.294267	0.226474	0.201104	114.602	0.235227	0.0396742			114.602	0.263456	0.25407	0.238428	0.227072	0.31265	0.221783	0.15766	0.227105	0.196684	0.0916516	0.237403	0.137928	114.602	0.213824	0.0599702
115.1	0.235313	0.0401117	12	0.21466	0.0584177	12		115.103	0.286966	0.250265	0.263225	0.287061	0.200826	0.187353	0.20535	0.189439	0.230028	0.295317	0.226569	0.201353	115.103	0.235313	0.0401117			115.103	0.261846	0.259494	0.238787	0.226388	0.309483	0.221272	0.158582	0.231426	0.197038	0.0989629	0.235405	0.137232	115.103	0.21466	0.0584177
115.6	0.235957	0.0393949	12	0.215295	0.05926	12		115.603	0.287505	0.249423	0.262906	0.286773	0.201276	0.190106	0.207149	0.192143	0.229008	0.295966	0.227058	0.202174	115.603	0.235957	0.0393949			115.603	0.265965	0.2579	0.241601	0.226582	0.313029	0.221188	0.157488	0.230103	0.19735	0.0975411	0.235015	0.139779	115.603	0.215295	0.05926
116.1	0.235661	0.0398924	12	0.216189	0.0591673	12		116.104	0.287225	0.250735	0.263237	0.287248	0.200787	0.187382	0.207556	0.19112	0.228419	0.295573	0.227072	0.201585	116.104	0.235661	0.0398924			116.104	0.265188	0.256772	0.236947	0.229969	0.315651	0.224929	0.161211	0.23332	0.198933	0.0978842	0.234302	0.139165	116.104	0.216189	0.0591673
116.6	0.23634	0.0397172	12	0.217336	0.0601664	12		116.603	0.289027	0.249969	0.263678	0.28717	0.200832	0.189381	0.207461	0.190913	0.230062	0.295518	0.22887	0.203198	116.603	0.23634	0.0397172			116.603	0.262697	0.251756	0.238509	0.233748	0.31599	0.225362	0.159855	0.234085	0.200298	0.0937106	0.250757	0.141258	116.603	0.217336	0.0601664
117.1	0.236063	0.0400073	12	0.217444	0.0610327	12		117.104	0.288792	0.250405	0.263736	0.288319	0.200485	0.188557	0.20651	0.192577	0.229673	0.295305	0.227053	0.201348	117.104	0.236063	0.0400073			117.104	0.265805	0.258035	0.243411	0.232281	0.312225	0.223767	0.160022	0.235467	0.201956	0.0907454	0.247312	0.138299	117.104	0.217444	0.0610327
117.6	0.237209	0.0399034	12	0.220184	0.0614517	12		117.605	0.289727	0.252442	0.26456	0.288838	0.201912	0.190152	0.207367	0.192982	0.230196	0.296692	0.228104	0.203532	117.605	0.237209	0.0399034			117.605	0.267964	0.260148	0.244434	0.235235	0.314509	0.22337	0.16051	0.234365	0.200633	0.0953579	0.264523	0.141155	117.605	0.220184	0.0614517
118.1	0.237338	0.0399277	12	0.219674	0.0599617	12		118.105	0.290079	0.250857	0.264491	0.289215	0.202091	0.190987	0.208705	0.192972	0.22989	0.29766	0.228224	0.202879	118.105	0.237337	0.0399277			118.105	0.267641	0.259127	0.242707	0.233758	0.315596	0.222809	0.161572	0.235299	0.201411	0.0995269	0.255118	0.141525	118.105	0.219674	0.0599617
118.6	0.237615	0.0400123	12	0.219862	0.0592591	12		118.605	0.290093	0.251554	0.264446	0.289219	0.202962	0.191686	0.208657	0.192314	0.230434	0.298799	0.228152	0.20306	118.605	0.237615	0.0400123			118.605	0.268235	0.259393	0.243156	0.231325	0.314716	0.222284	0.160448	0.23575	0.20055	0.103955	0.256753	0.141775	118.605	0.219862	0.059259
119.1	0.238393	0.0399742	12	0.223299	0.0582644	12		119.106	0.291096	0.252219	0.265611	0.290653	0.202723	0.191352	0.210128	0.194537	0.230472	0.298246	0.230158	0.203519	119.106	0.238393	0.0399742			119.106	0.2747	0.258143	0.246389	0.23389	0.317531	0.223624	0.162121	0.237135	0.202568	0.115917	0.264216	0.143351	119.106	0.223299	0.0582644
119.6	0.238274	0.0402158	12	0.221962	0.0579965	12		119.605	0.289566	0.25262	0.265411	0.290942	0.202581	0.190578	0.209306	0.193893	0.230154	0.299405	0.231779	0.203053	119.605	0.238274	0.0402158			119.605	0.272149	0.251848	0.243732	0.232794	0.32123	0.223627	0.163368	0.239987	0.202175	0.113261	0.25528	0.144092	119.605	0.221962	0.0579965
120.1	0.238845	0.0405185	12	0.222484	0.0580681	12		120.106	0.292575	0.252216	0.266491	0.291328	0.203612	0.191407	0.209437	0.193459	0.229944	0.299846	0.231724	0.204098	120.106	0.238845	0.0405185			120.106	0.272897	0.256502	0.246335	0.234112	0.319089	0.22545	0.163375	0.237595	0.201024	0.114229	0.256158	0.143042	120.106	0.222484	0.0580681
120.6	0.238741	0.0403879	12	0.220552	0.0566282	12		120.606	0.291665	0.253221	0.266292	0.292413	0.203202	0.192154	0.20965	0.19429	0.230539	0.29865	0.230255	0.202564	120.606	0.238741	0.0403879			120.606	0.271523	0.252109	0.244811	0.230298	0.317724	0.224039	0.16588	0.240882	0.202392	0.114168	0.240354	0.142445	120.606	0.220552	0.0566282
121.1	0.239309	0.0404564	12	0.221515	0.0566206	12		121.107	0.292466	0.252649	0.267045	0.292234	0.204205	0.191471	0.210441	0.194406	0.231251	0.300074	0.231353	0.204111	121.107	0.239309	0.0404564			121.107	0.275084	0.255621	0.245991	0.232126	0.316325	0.226268	0.164898	0.24099	0.204906	0.114104	0.236979	0.144888	121.107	0.221515	0.0566206
121.6	0.239515	0.0403495	12	0.220065	0.0584075	12		121.607	0.292607	0.253153	0.266947	0.293024	0.203807	0.191468	0.210843	0.195604	0.230578	0.299534	0.23196	0.204655	121.607	0.239515	0.0403495			121.607	0.274605	0.257943	0.24496	0.231282	0.318937	0.224063	0.167418	0.241139	0.203247	0.107035	0.228983	0.141164	121.607	0.220065	0.0584075
122.1	0.24037	0.0408815	12	0.219693	0.0606166	12		122.107	0.293718	0.253539	0.26809	0.293994	0.20427	0.192863	0.21088	0.195328	0.232139	0.302456	0.232549	0.20461	122.107	0.24037	0.0408815			122.107	0.275525	0.256932	0.245278	0.232869	0.321066	0.226951	0.166297	0.24108	0.204313	0.0977309	0.227769	0.1405	122.107	0.219693	0.0606166
122.6	0.240377	0.0405805	12	0.220185	0.060882	12		122.608	0.293347	0.254192	0.268043	0.293829	0.204947	0.192592	0.211927	0.195266	0.231492	0.301537	0.231918	0.205431	122.608	0.240377	0.0405805			122.608	0.276407	0.260464	0.245463	0.232438	0.320792	0.226186	0.165184	0.24014	0.204106	0.0976531	0.231985	0.141398	122.608	0.220185	0.060882
123.1	0.240637	0.040424	12	0.219877	0.0602685	12		123.108	0.293262	0.253168	0.268292	0.294733	0.204699	0.193362	0.21186	0.196247	0.231343	0.301471	0.233021	0.20618	123.108	0.240637	0.040424			123.108	0.275106	0.256584	0.246596	0.230854	0.31933	0.22646	0.167164	0.245285	0.204271	0.0990474	0.228272	0.13956	123.108	0.219877	0.0602685
123.6	0.241071	0.040797	12	0.220222	0.062945	12		123.608	0.294751	0.254704	0.267816	0.294965	0.204966	0.193223	0.212242	0.195695	0.23223	0.302534	0.233687	0.206034	123.608	0.241071	0.040797			123.608	0.276125	0.258789	0.250058	0.229329	0.322555	0.228293	0.16743	0.243474	0.205919	0.0894661	0.232707	0.138522	123.608	0.220222	0.062945
124.1	0.241058	0.0405284	12	0.222262	0.061493	12		124.108	0.294112	0.253616	0.268064	0.294281	0.205599	0.193015	0.213287	0.196656	0.231417	0.303047	0.233695	0.205907	124.108	0.241058	0.0405284			124.108	0.27736	0.264097	0.248265	0.229301	0.322454	0.226229	0.1652	0.243466	0.207158	0.0991284	0.242899	0.141591	124.108	0.222262	0.061493
124.6	0.241759	0.0409925	12	0.221428	0.061146	12		124.609	0.295435	0.255731	0.269675	0.296391	0.205909	0.193884	0.21319	0.1965	0.23195	0.302901	0.233918	0.205617	124.609	0.241759	0.0409925			124.609	0.27819	0.256623	0.249021	0.228748	0.324651	0.227159	0.166203	0.243615	0.204207	0.0998647	0.236855	0.141996	124.609	0.221428	0.061146
125.1	0.241618	0.0409238	12	0.223621	0.060589	12		125.109	0.294312	0.255451	0.269916	0.295381	0.206084	0.193681	0.212369	0.196939	0.231685	0.304058	0.233884	0.205653	125.109	0.241618	0.0409238			125.109	0.28187	0.259338	0.248294	0.230982	0.32678	0.227868	0.165521	0.246188	0.206637	0.108096	0.239597	0.142287	125.109	0.223621	0.060589
125.6	0.242007	0.0411386	12	0.222948	0.0621457	12		125.61	0.295581	0.255678	0.269098	0.296795	0.20577	0.194208	0.212068	0.196594	0.233106	0.304283	0.234233	0.206664	125.61	0.242007	0.0411386			125.61	0.281051	0.259936	0.248672	0.231675	0.326125	0.227414	0.167785	0.245528	0.205857	0.09875	0.241595	0.140986	125.61	0.222948	0.0621457
126.1	0.242084	0.0405456	12	0.224265	0.0625907	12		126.11	0.295	0.255291	0.268817	0.296268	0.20568	0.194697	0.213552	0.198756	0.232148	0.303586	0.234621	0.206597	126.11	0.242084	0.0405456			126.11	0.282567	0.263099	0.248924	0.227217	0.328905	0.228322	0.165513	0.247199	0.20648	0.102026	0.248888	0.142041	126.11	0.224265	0.0625907
126.6	0.242701	0.0407042	12	0.22298	0.0626637	12		126.611	0.295115	0.256727	0.270308	0.297996	0.206643	0.195632	0.213512	0.19769	0.232734	0.303424	0.234859	0.207775	126.611	0.242701	0.0407042			126.611	0.283106	0.254159	0.246734	0.232193	0.328921	0.227733	0.165208	0.247222	0.206041	0.0985609	0.244006	0.14188	126.611	0.22298	0.0626637
127.1	0.243264	0.0411338	12	0.224002	0.0634441	12		127.112	0.295867	0.255732	0.271977	0.298351	0.205611	0.194865	0.21457	0.197362	0.234907	0.305016	0.236426	0.20848	127.112	0.243264	0.0411338			127.112	0.284007	0.261229	0.248729	0.229531	0.330457	0.23019	0.16722	0.247546	0.206177	0.0978008	0.243944	0.141197	127.112	0.224002	0.063444
127.6	0.243251	0.0406084	12	0.22316	0.0642798	12		127.612	0.295802	0.256655	0.270718	0.298086	0.207951	0.195704	0.215046	0.198536	0.23309	0.304164	0.235526	0.207729	127.612	0.243251	0.0406084			127.612	0.283434	0.25655	0.246696	0.231405	0.330978	0.229637	0.165434	0.2503	0.210043	0.0932013	0.240626	0.139619	127.612	0.22316	0.0642798
128.1	0.243633	0.040719	12	0.225169	0.0626822	12		128.113	0.295669	0.256089	0.270855	0.298865	0.207864	0.196454	0.215113	0.198766	0.233185	0.305835	0.236171	0.208729	128.113	0.243633	0.040719			128.113	0.282736	0.259783	0.251139	0.234263	0.329291	0.230334	0.16728	0.250608	0.209674	0.0986937	0.24371	0.14452	128.113	0.225169	0.0626822
128.6	0.243505	0.0415535	12	0.225218	0.0637461	12		128.613	0.297121	0.256424	0.272296	0.29914	0.206971	0.195205	0.214008	0.197334	0.234515	0.306124	0.235333	0.207591	128.613	0.243505	0.0415535			128.613	0.283005	0.254983	0.249642	0.237579	0.331796	0.230343	0.167707	0.251423	0.210109	0.09414	0.247046	0.14485	128.613	0.225218	0.0637461
129.1	0.244045	0.0407093	12	0.225595	0.0644424	12		129.114	0.296738	0.256881	0.271143	0.298876	0.209046	0.196708	0.214747	0.198648	0.233333	0.305755	0.23714	0.209519	129.114	0.244045	0.0407093			129.114	0.285887	0.251734	0.251502	0.237789	0.331055	0.232066	0.167449	0.25206	0.211164	0.0930179	0.250762	0.142653	129.114	0.225595	0.0644424
129.6	0.244466	0.0407885	12	0.227271	0.0638945	12		129.614	0.296952	0.257506	0.272382	0.299242	0.208546	0.197603	0.21485	0.198978	0.234916	0.306144	0.236771	0.209696	129.614	0.244466	0.0407885			129.614	0.28631	0.256936	0.249405	0.23639	0.334978	0.231375	0.166787	0.251969	0.210553	0.101497	0.257775	0.143282	129.614	0.227271	0.0638945
130.1	0.244211	0.0409159	12	0.22683	0.0631174	12		130.115	0.297927	0.256508	0.271769	0.29924	0.209061	0.196586	0.215834	0.199244	0.232712	0.306056	0.236687	0.208906	130.115	0.244211	0.0409159			130.115	0.285865	0.254516	0.251481	0.237243	0.333464	0.230274	0.167228	0.252706	0.209028	0.104484	0.253881	0.141787	130.115	0.22683	0.0631174
130.6	0.244338	0.0410013	12	0.2295	0.0629741	12		130.615	0.296963	0.255711	0.273202	0.301258	0.208767	0.196697	0.21562	0.199475	0.233533	0.305196	0.236983	0.208651	130.615	0.244338	0.0410013			130.615	0.28785	0.25548	0.251734	0.242562	0.331896	0.230564	0.169678	0.253315	0.214749	0.104717	0.266259	0.145197	130.615	0.2295	0.0629741
131.1	0.244981	0.0409057	12	0.228741	0.0640793	12		131.116	0.298826	0.257099	0.272654	0.300335	0.209548	0.198739	0.216197	0.199725	0.234188	0.306505	0.236936	0.209021	131.116	0.244981	0.0409057			131.116	0.290001	0.253542	0.250787	0.239197	0.332937	0.22976	0.170619	0.255444	0.210608	0.100345	0.266618	0.145036	131.116	0.228741	0.0640793
131.6	0.245339	0.0409532	12	0.229152	0.066699	12		131.615	0.29809	0.258269	0.273745	0.300748	0.209477	0.198046	0.216548	0.200367	0.234212	0.307097	0.237456	0.210016	131.615	0.245339	0.0409532			131.615	0.289683	0.257125	0.254695	0.238764	0.336801	0.232063	0.169153	0.254569	0.211358	0.0911069	0.268778	0.145732	131.615	0.229152	0.066699
132.1	0.244938	0.0410988	12	0.229738	0.0674848	12		132.116	0.298427	0.25717	0.272945	0.300777	0.208701	0.197517	0.215255	0.19984	0.234158	0.306621	0.23781	0.210033	132.116	0.244938	0.0410988			132.116	0.290623	0.260803	0.254839	0.238707	0.334977	0.233454	0.168842	0.254362	0.212002	0.087487	0.273666	0.147092	132.116	0.229738	0.0674848
132.6	0.245688	0.0406339	12	0.228496	0.0657359	12		132.617	0.299257	0.2568	0.273613	0.30096	0.210582	0.199856	0.2167	0.200689	0.234373	0.306426	0.239014	0.209989	132.617	0.245688	0.0406339			132.617	0.285798	0.257661	0.25414	0.23625	0.337811	0.235255	0.169383	0.255344	0.213851	0.0878769	0.255821	0.15276	132.617	0.228496	0.0657359
133.1	0.245959	0.0408062	12	0.227808	0.064719	12		133.117	0.299857	0.257704	0.273712	0.301483	0.210215	0.199187	0.217114	0.20189	0.234332	0.30693	0.23888	0.210203	133.117	0.245959	0.0408062			133.117	0.285425	0.254788	0.256256	0.235412	0.335183	0.23212	0.168015	0.254124	0.212403	0.0921503	0.256642	0.15118	133.117	0.227808	0.064719
133.6	0.24639	0.0415211	12	0.227701	0.0648341	12		133.618	0.300155	0.258546	0.274177	0.301873	0.209946	0.196848	0.218958	0.201749	0.234806	0.310034	0.23945	0.210138	133.618	0.24639	0.0415211			133.618	0.287174	0.255812	0.254529	0.237224	0.335892	0.235062	0.169904	0.253743	0.211543	0.0921057	0.250254	0.149174	133.618	0.227701	0.0648341
134.1	0.246833	0.0410924	12	0.22907	0.0661959	12		134.119	0.299368	0.257135	0.275065	0.302662	0.210609	0.198561	0.218935	0.202378	0.235362	0.309833	0.240751	0.21134	134.119	0.246833	0.0410924			134.119	0.291059	0.256789	0.255525	0.238536	0.337812	0.234451	0.169751	0.258205	0.215579	0.0906433	0.253037	0.147457	134.119	0.22907	0.0661959
134.6	0.247057	0.0410057	12	0.228954	0.0670247	12		134.619	0.300857	0.257951	0.274187	0.302776	0.211882	0.199579	0.217975	0.202068	0.235367	0.309302	0.240767	0.211978	134.619	0.247057	0.0410057			134.619	0.288951	0.259016	0.253539	0.239559	0.338788	0.236087	0.171347	0.256107	0.216478	0.0892978	0.256535	0.141749	134.619	0.228954	0.0670247
135.1	0.24709	0.041247	12	0.228248	0.0675745	12		135.119	0.300825	0.258149	0.274924	0.303449	0.210265	0.199372	0.218405	0.20248	0.234906	0.309154	0.241838	0.211318	135.119	0.24709	0.041247			135.119	0.290564	0.253969	0.254381	0.241616	0.339498	0.234931	0.168878	0.256172	0.212493	0.0874517	0.255965	0.143059	135.119	0.228248	0.0675745
135.6	0.246894	0.0414916	12	0.230823	0.0685796	12		135.62	0.299594	0.257938	0.27511	0.303918	0.211113	0.198778	0.218089	0.201486	0.23464	0.310241	0.241062	0.210756	135.62	0.246894	0.0414916			135.62	0.290661	0.258735	0.255041	0.2449	0.338635	0.235436	0.17113	0.257933	0.217977	0.0864178	0.27149	0.141516	135.62	0.230823	0.0685796
136.1	0.24774	0.041536	12	0.231167	0.0695839	12		136.12	0.301447	0.258986	0.275727	0.303965	0.210701	0.2005	0.218891	0.202081	0.235808	0.310864	0.242934	0.210977	136.12	0.24774	0.041536			136.12	0.291879	0.256607	0.253835	0.246509	0.340233	0.236396	0.169824	0.258661	0.215375	0.0862672	0.278225	0.140187	136.12	0.231167	0.0695839
136.6	0.24776	0.0413215	12	0.232693	0.0684029	12		136.621	0.301175	0.259242	0.275909	0.304909	0.21149	0.199906	0.219812	0.203302	0.235664	0.309438	0.241795	0.210483	136.621	0.24776	0.0413216			136.621	0.292075	0.256675	0.255878	0.247891	0.338926	0.236716	0.170524	0.261106	0.215716	0.0911208	0.281785	0.143902	136.621	0.232693	0.0684029
137.1	0.248315	0.041228	12	0.230029	0.0678757	12		137.121	0.301591	0.258953	0.275425	0.305425	0.21183	0.199782	0.220053	0.204205	0.23715	0.310443	0.242688	0.212234	137.121	0.248315	0.041228			137.121	0.290706	0.253841	0.252204	0.24241	0.339818	0.235183	0.171843	0.260188	0.217402	0.0873706	0.266389	0.142987	137.121	0.230029	0.0678758
137.6	0.248543	0.0417176	12	0.23104	0.0685347	12		137.622	0.302622	0.260165	0.276215	0.305951	0.212646	0.199447	0.219886	0.203269	0.236734	0.311056	0.24307	0.211454	137.622	0.248543	0.0417176			137.622	0.291486	0.256757	0.253061	0.242175	0.342258	0.237172	0.171144	0.260608	0.217745	0.0870555	0.268806	0.144208	137.622	0.23104	0.0685347
138.1	0.248661	0.0416973	12	0.232198	0.0688015	12		138.123	0.303639	0.25952	0.27613	0.306297	0.212297	0.199804	0.220274	0.204294	0.235116	0.311028	0.243235	0.212298	138.123	0.248661	0.0416973			138.123	0.293402	0.255504	0.257969	0.241465	0.342858	0.238734	0.171882	0.261184	0.218264	0.0855224	0.271248	0.148343	138.123	0.232198	0.0688015
138.6	0.249149	0.0416043	12	0.231859	0.0691659	12		138.623	0.302251	0.259492	0.277736	0.307165	0.211959	0.200546	0.221342	0.205141	0.236603	0.311674	0.243889	0.211995	138.623	0.249149	0.0416043			138.623	0.293217	0.259512	0.253663	0.243901	0.344647	0.238429	0.169737	0.261108	0.218757	0.0858309	0.266914	0.146597	138.623	0.231859	0.0691659
139.1	0.249134	0.0416911	12	0.233499	0.0685037	12		139.124	0.303583	0.260573	0.277339	0.306505	0.212728	0.200809	0.220707	0.204095	0.235913	0.311428	0.243581	0.212342	139.124	0.249134	0.041691			139.124	0.294539	0.265563	0.255768	0.243429	0.345929	0.23828	0.172113	0.261668	0.220459	0.0911222	0.266368	0.146752	139.124	0.233499	0.0685037
139.6	0.2495	0.0416915	12	0.234025	0.0696998	12		139.624	0.302626	0.259509	0.278133	0.307202	0.213853	0.201246	0.221324	0.204356	0.236042	0.313251	0.243501	0.212953	139.624	0.2495	0.0416915			139.624	0.29626	0.26706	0.258586	0.242917	0.344679	0.240431	0.172897	0.262135	0.219152	0.0879861	0.271682	0.14451	139.624	0.234025	0.0696998
140.1	0.249718	0.0412877	12	0.234588	0.0686738	12		140.124	0.302779	0.260039	0.277766	0.307259	0.214408	0.202285	0.221388	0.205004	0.236657	0.311921	0.244326	0.212781	140.124	0.249718	0.0412877			140.124	0.297656	0.269259	0.255534	0.245736	0.345712	0.237992	0.170858	0.264055	0.219853	0.0919734	0.266935	0.149488	140.124	0.234588	0.0686738
140.6	0.249868	0.0415974	12	0.233942	0.0683106	12		140.624	0.303806	0.260924	0.277313	0.307659	0.213262	0.20194	0.22141	0.205727	0.23647	0.312497	0.244766	0.21264	140.624	0.249868	0.0415974			140.624	0.296126	0.267796	0.254099	0.242785	0.342016	0.237502	0.171691	0.264768	0.221717	0.090714	0.269917	0.148174	140.624	0.233942	0.0683106
141.1	0.250024	0.0412834	12	0.235118	0.068926	12		141.125	0.303678	0.259923	0.27862	0.308282	0.214123	0.202292	0.222101	0.206459	0.236377	0.311038	0.244435	0.212957	141.125	0.250024	0.0412834			141.125	0.296465	0.263719	0.257531	0.247904	0.346285	0.239799	0.170275	0.264585	0.222113	0.0902127	0.271484	0.151039	141.125	0.235118	0.068926
141.6	0.250203	0.0414952	12	0.235218	0.069031	12		141.626	0.304647	0.260774	0.277615	0.308961	0.214218	0.20236	0.221565	0.206196	0.236769	0.311289	0.245004	0.213042	141.626	0.250203	0.0414952			141.626	0.299468	0.261588	0.257843	0.244739	0.341527	0.238956	0.174102	0.270037	0.224785	0.0890094	0.273526	0.147037	141.626	0.235218	0.069031
142.1	0.250975	0.0416024	12	0.23473	0.0693472	12		142.126	0.305021	0.261436	0.278919	0.309257	0.215313	0.203686	0.222764	0.206288	0.237581	0.313323	0.244905	0.213213	142.126	0.250975	0.0416024			142.126	0.296852	0.260642	0.258801	0.242236	0.347055	0.239481	0.170144	0.265409	0.222168	0.0897161	0.274467	0.149787	142.126	0.23473	0.0693473
142.6	0.250529	0.041728	12	0.234491	0.0685593	12		142.626	0.304963	0.260825	0.277996	0.309472	0.215188	0.203132	0.222846	0.205988	0.23682	0.313135	0.243583	0.212394	142.626	0.250529	0.041728			142.626	0.297626	0.264335	0.258168	0.243155	0.347244	0.239024	0.171523	0.265818	0.224424	0.0893229	0.260404	0.152851	142.626	0.234491	0.0685593
143.1	0.250863	0.0412947	12	0.235273	0.0676375	12		143.126	0.304695	0.261037	0.277752	0.308538	0.216261	0.204085	0.22369	0.205816	0.236104	0.313383	0.245534	0.21346	143.126	0.250863	0.0412947			143.126	0.294398	0.261424	0.256974	0.242323	0.352354	0.24285	0.172604	0.269516	0.227218	0.0962533	0.255501	0.151863	143.126	0.235273	0.0676375
143.6	0.250867	0.0414933	12	0.235518	0.0681752	12		143.627	0.303734	0.261487	0.278251	0.309196	0.21586	0.203077	0.224177	0.20659	0.236935	0.3139	0.244993	0.212204	143.627	0.250867	0.0414933			143.627	0.298809	0.269747	0.258641	0.242024	0.350896	0.240599	0.171422	0.268027	0.22514	0.0972449	0.253667	0.150005	143.627	0.235518	0.0681752
144.1	0.251694	0.0417645	12	0.235314	0.0676765	12		144.128	0.30505	0.262081	0.279247	0.310184	0.216903	0.204573	0.223565	0.205989	0.237513	0.315351	0.246388	0.213489	144.128	0.251694	0.0417645			144.128	0.298811	0.266174	0.261398	0.238756	0.350354	0.240726	0.170855	0.26808	0.225015	0.097603	0.25327	0.152732	144.128	0.235314	0.0676765
144.6	0.252068	0.0416514	12	0.236449	0.0679804	12		144.629	0.30522	0.261804	0.2797	0.311542	0.215874	0.204552	0.224928	0.208123	0.236896	0.314924	0.24685	0.214399	144.629	0.252068	0.0416514			144.629	0.30112	0.263237	0.260768	0.240295	0.356373	0.241056	0.169398	0.266566	0.226906	0.0997465	0.25538	0.156539	144.629	0.236449	0.0679804
145.1	0.252029	0.0416697	12	0.23594	0.068441	12		145.129	0.306429	0.263402	0.278401	0.310733	0.21669	0.204783	0.224186	0.207864	0.237338	0.314855	0.245875	0.21379	145.129	0.252029	0.0416697			145.129	0.300204	0.267204	0.260251	0.240343	0.352761	0.241018	0.172407	0.269583	0.225564	0.0934169	0.251908	0.156621	145.129	0.23594	0.068441
145.6	0.252276	0.0420286	12	0.236907	0.0689565	12		145.629	0.306127	0.262853	0.280413	0.311644	0.215448	0.204405	0.224558	0.207413	0.237068	0.315463	0.247403	0.214514	145.629	0.252276	0.0420286			145.629	0.303217	0.267146	0.261193	0.236819	0.35405	0.243713	0.172266	0.271164	0.228751	0.092543	0.253273	0.158755	145.629	0.236907	0.0689565
146.1	0.252717	0.0415296	12	0.237096	0.0693571	12		146.129	0.306148	0.262597	0.279488	0.311696	0.217221	0.205589	0.225613	0.208674	0.238414	0.315721	0.246961	0.214487	146.129	0.252717	0.0415296			146.129	0.302546	0.268471	0.259804	0.241456	0.35393	0.242994	0.173196	0.272033	0.228231	0.0908063	0.254273	0.157417	146.129	0.237096	0.0693571
146.6	0.25272	0.0415923	12	0.238677	0.0695743	12		146.63	0.30722	0.261604	0.279681	0.312219	0.216683	0.205396	0.22566	0.209112	0.237256	0.315054	0.247268	0.215485	146.63	0.25272	0.0415923			146.63	0.30304	0.269026	0.263817	0.239683	0.356831	0.243706	0.173918	0.27158	0.227606	0.0917756	0.262144	0.160996	146.63	0.238677	0.0695743
147.1	0.253273	0.0416196	12	0.239016	0.0691163	12		147.131	0.306603	0.263498	0.280919	0.313046	0.21823	0.20637	0.225778	0.208408	0.237353	0.315395	0.248271	0.215404	147.131	0.253273	0.0416196			147.131	0.305132	0.267455	0.26124	0.241145	0.357531	0.243635	0.171571	0.271256	0.228774	0.0967695	0.263793	0.159889	147.131	0.239016	0.0691163

## Sheet: Figure 3a
r (Å)	r/sig	g(r)	N(r)
0.25	0.00477829	0	0
0.75	0.0143349	0	0
1.25	0.0238914	0	0
1.75	0.033448	0	0
2.25	0.0430046	0	0
2.75	0.0525612	0	0
3.25	0.0621177	0	0
3.75	0.0716743	0	0
4.25	0.0812309	0	0
4.75	0.0907875	0	0
5.25	0.100344	0	0
5.75	0.109901	0	0
6.25	0.119457	0	0
6.75	0.129014	0	0
7.25	0.13857	0	0
7.75	0.148127	0	0
8.25	0.157683	0	0
8.75	0.16724	0	0
9.25	0.176797	0	0
9.75	0.186353	0	0
10.25	0.19591	0	0
10.75	0.205466	0	0
11.25	0.215023	0	0
11.75	0.22458	0	0
12.25	0.234136	0	0
12.75	0.243693	0	0
13.25	0.253249	0	0
13.75	0.262806	0	0
14.25	0.272362	0	0
14.75	0.281919	0	0
15.25	0.291476	0	0
15.75	0.301032	0	0
16.25	0.310589	0	0
16.75	0.320145	0	0
17.25	0.329702	0	0
17.75	0.339258	0	0
18.25	0.348815	0	0
18.75	0.358372	0	0
19.25	0.367928	0	0
19.75	0.377485	0	0
20.25	0.387041	0	0
20.75	0.396598	0	0
21.25	0.406154	0	0
21.75	0.415711	0	0
22.25	0.425268	0	0
22.75	0.434824	0	0
23.25	0.444381	0	0
23.75	0.453937	0	0
24.25	0.463494	0	0
24.75	0.47305	0	0
25.25	0.482607	0	0
25.75	0.492164	0	0
26.25	0.50172	0	0
26.75	0.511277	0	0
27.25	0.520833	0	0
27.75	0.53039	0	0
28.25	0.539946	0	0
28.75	0.549503	0	0
29.25	0.55906	0	0
29.75	0.568616	0	0
30.25	0.578173	0	0
30.75	0.587729	0	0
31.25	0.597286	0	0
31.75	0.606843	0	0
32.25	0.616399	0	0
32.75	0.625956	0	0
33.25	0.635512	0	0
33.75	0.645069	0	0
34.25	0.654625	0	0
34.75	0.664182	0	0
35.25	0.673739	0	0
35.75	0.683295	0	0
36.25	0.692852	0	0
36.75	0.702408	0	0
37.25	0.711965	0	0
37.75	0.721521	0	0
38.25	0.731078	0	0
38.75	0.740635	0	0
39.25	0.750191	0	0
39.75	0.759748	0	0
40.25	0.769304	0	0
40.75	0.778861	0	0
41.25	0.788417	0	0
41.75	0.797974	0	0
42.25	0.807531	0	0
42.75	0.817087	0	0
43.25	0.826644	0	0
43.75	0.8362	0	0
44.25	0.845757	0	0
44.75	0.855313	0	0
45.25	0.86487	0	0
45.75	0.874427	0	0
46.25	0.883983	0	0
46.75	0.89354	0	0
47.25	0.903096	0	0
47.75	0.912653	0	0
48.25	0.922209	0	0
48.75	0.931766	0	0
49.25	0.941323	0	0
49.75	0.950879	0	0
50.25	0.960436	0	0
50.75	0.969992	0	0
51.25	0.979549	0	0
51.75	0.989106	0	0
52.25	0.998662	1.9062	0.0903023
52.75	1.00822	4.57679	0.311285
53.25	1.01778	4.21541	0.518696
53.75	1.02733	3.8879	0.713605
54.25	1.03689	3.60619	0.897769
54.75	1.04644	3.30811	1.06984
55.25	1.056	3.0656	1.23222
55.75	1.06556	2.8377	1.38526
56.25	1.07511	2.63933	1.53017
56.75	1.08467	2.46759	1.66807
57.25	1.09423	2.30242	1.79902
57.75	1.10378	2.15551	1.92376
58.25	1.11334	2.02299	2.04287
58.75	1.1229	1.88891	2.156
59.25	1.13245	1.79734	2.26549
59.75	1.14201	1.66366	2.36856
60.25	1.15157	1.56041	2.46685
60.75	1.16112	1.46404	2.5606
61.25	1.17068	1.38646	2.65086
61.75	1.18024	1.30488	2.7372
62.25	1.18979	1.24248	2.82074
62.75	1.19935	1.18471	2.90169
63.25	1.20891	1.15643	2.98197
63.75	1.21846	1.08569	3.05853
64.25	1.22802	1.03314	3.13253
64.75	1.23758	0.967877	3.20294
65.25	1.24713	0.95114	3.2732
65.75	1.25669	0.900262	3.34073
66.25	1.26625	0.868963	3.4069
66.75	1.2758	0.836345	3.47155
67.25	1.28536	0.804996	3.53472
67.75	1.29492	0.762415	3.59544
68.25	1.30447	0.757318	3.65664
68.75	1.31403	0.738318	3.71719
69.25	1.32359	0.713716	3.77658
69.75	1.33314	0.69507	3.83525
70.25	1.3427	0.685445	3.89394
70.75	1.35226	0.656123	3.95092
71.25	1.36181	0.624142	4.0059
71.75	1.37137	0.599859	4.05948
72.25	1.38093	0.59035	4.11295
72.75	1.39048	0.604145	4.16842
73.25	1.40004	0.612273	4.22542
73.75	1.40959	0.61248	4.28322
74.25	1.41915	0.600071	4.34062
74.75	1.42871	0.594123	4.39822
75.25	1.43826	0.607772	4.45793
75.75	1.44782	0.609893	4.51866
76.25	1.45738	0.609182	4.58011
76.75	1.46693	0.603504	4.64179
77.25	1.47649	0.617644	4.70574
77.75	1.48605	0.621801	4.77096
78.25	1.4956	0.623609	4.83721
78.75	1.50516	0.628009	4.90479
79.25	1.51472	0.642401	4.9748
79.75	1.52427	0.655361	5.04712
80.25	1.53383	0.671894	5.1222
80.75	1.54339	0.683213	5.1995
81.25	1.55294	0.696481	5.27928
81.75	1.5625	0.70743	5.36131
82.25	1.57206	0.72577	5.4465
82.75	1.58161	0.72952	5.53318
83.25	1.59117	0.749519	5.62332
83.75	1.60073	0.787131	5.71912
84.25	1.61028	0.817034	5.81975
84.75	1.61984	0.845809	5.92517
85.25	1.6294	0.860859	6.03373
85.75	1.63895	0.882355	6.14632
86.25	1.64851	0.889991	6.26121
86.75	1.65807	0.930232	6.38268
87.25	1.66762	0.948856	6.50802
87.75	1.67718	0.978301	6.63874
88.25	1.68674	1.01178	6.77547
88.75	1.69629	1.03033	6.91629
89.25	1.70585	1.04438	7.06064
89.75	1.71541	1.06837	7.20997
90.25	1.72496	1.09149	7.36423
90.75	1.73452	1.09782	7.52111
91.25	1.74407	1.12478	7.68362
91.75	1.75363	1.12892	7.84853
92.25	1.76319	1.14289	8.01729
92.75	1.77274	1.17323	8.19242
93.25	1.7823	1.18097	8.37061
93.75	1.79186	1.18982	8.55206
94.25	1.80141	1.19748	8.73663
94.75	1.81097	1.22834	8.92798
95.25	1.82053	1.24321	9.12369
95.75	1.83008	1.22858	9.31914
96.25	1.83964	1.23941	9.51837
96.75	1.8492	1.23749	9.71937
97.25	1.85875	1.24521	9.92371
97.75	1.86831	1.22621	10.127
98.25	1.87787	1.22553	10.3323
98.75	1.88742	1.20639	10.5364
99.25	1.89698	1.18986	10.7398
99.75	1.90654	1.16898	10.9416
100.25	1.91609	1.15632	11.1433
100.75	1.92565	1.15647	11.347
101.25	1.93521	1.1461	11.5508
101.75	1.94476	1.1319	11.7542
102.25	1.95432	1.11311	11.9561
102.75	1.96388	1.08857	12.1555
103.25	1.97343	1.06473	12.3525
103.75	1.98299	1.05392	12.5493
104.25	1.99255	1.04059	12.7456
104.75	2.0021	1.02296	12.9403
105.25	2.01166	0.998292	13.1322
105.75	2.02122	0.977563	13.3219
106.25	2.03077	0.961212	13.5102
106.75	2.04033	0.954421	13.699
107.25	2.04989	0.938431	13.8863
107.75	2.05944	0.917363	14.0711
108.25	2.069	0.899991	14.2541
108.75	2.07856	0.882357	14.4352
109.25	2.08811	0.887031	14.6189
109.75	2.09767	0.871394	14.801
110.25	2.10722	0.860247	14.9824
110.75	2.11678	0.858924	15.1652
111.25	2.12634	0.83679	15.345
111.75	2.13589	0.828498	15.5245
112.25	2.14545	0.814318	15.7025
112.75	2.15501	0.801081	15.8792
113.25	2.16456	0.800119	16.0573
113.75	2.17412	0.787829	16.2342
114.25	2.18368	0.788381	16.4128
114.75	2.19323	0.788835	16.593
115.25	2.20279	0.78698	16.7744
115.75	2.21235	0.785837	16.9571
116.25	2.2219	0.776069	17.1391
116.75	2.23146	0.781442	17.3239
117.25	2.24102	0.785276	17.5112
117.75	2.25057	0.795282	17.7026
118.25	2.26013	0.788598	17.8939
118.75	2.26969	0.793919	18.0882
119.25	2.27924	0.797203	18.2849
119.75	2.2888	0.795041	18.4827
120.25	2.29836	0.798858	18.6832
120.75	2.30791	0.809677	18.888
121.25	2.31747	0.812834	19.0953
121.75	2.32703	0.82726	19.3081
122.25	2.33658	0.825302	19.5221
122.75	2.34614	0.828582	19.7388
123.25	2.3557	0.835983	19.9591
123.75	2.36525	0.840034	20.1823
124.25	2.37481	0.852046	20.4106
124.75	2.38437	0.857818	20.6422
125.25	2.39392	0.877148	20.881
125.75	2.40348	0.873625	21.1207
126.25	2.41304	0.886845	21.3659
126.75	2.42259	0.881954	21.6118
127.25	2.43215	0.891341	21.8622
127.75	2.4417	0.905088	22.1185
128.25	2.45126	0.912669	22.379
128.75	2.46082	0.92973	22.6464
129.25	2.47037	0.943268	22.9199
129.75	2.47993	0.956585	23.1993
130.25	2.48949	0.964933	23.4833
130.75	2.49904	0.974963	23.7725
131.25	2.5086	0.988848	24.0681
131.75	2.51816	0.996217	24.3682
132.25	2.52771	1.00893	24.6744
132.75	2.53727	1.02211	24.9869
133.25	2.54683	1.027	25.3033
133.75	2.55638	1.04469	25.6276
134.25	2.56594	1.05869	25.9587
134.75	2.5755	1.06605	26.2946
135.25	2.58505	1.07437	26.6356
135.75	2.59461	1.08305	26.9819
136.25	2.60417	1.07867	27.3294
136.75	2.61372	1.07732	27.679
137.25	2.62328	1.09356	28.0364
137.75	2.63284	1.09963	28.3985
138.25	2.64239	1.10524	28.7651
138.75	2.65195	1.11516	29.1376
139.25	2.66151	1.12067	29.5147
139.75	2.67106	1.13578	29.8996
140.25	2.68062	1.14359	30.2899
140.75	2.69018	1.13489	30.68
141.25	2.69973	1.14267	31.0756
141.75	2.70929	1.14722	31.4756
142.25	2.71885	1.15122	31.8798
142.75	2.7284	1.14404	32.2844
143.25	2.73796	1.14906	32.6935
143.75	2.74752	1.1438	33.1036
144.25	2.75707	1.14796	33.5181
144.75	2.76663	1.14629	33.9349
145.25	2.77619	1.14289	34.3533
145.75	2.78574	1.14648	34.7759
146.25	2.7953	1.13515	35.1972
146.75	2.80485	1.13803	35.6224
147.25	2.81441	1.13426	36.0492
147.75	2.82397	1.13366	36.4786
148.25	2.83352	1.12457	36.9075
148.75	2.84308	1.12273	37.3385
149.25	2.85264	1.12248	37.7724
149.75	2.86219	1.12414	38.2098
150.25	2.87175	1.12128	38.649
150.75	2.88131	1.10971	39.0866
151.25	2.89086	1.10327	39.5245
151.75	2.90042	1.09467	39.9619
152.25	2.90998	1.09054	40.4006
152.75	2.91953	1.0847	40.8397
153.25	2.92909	1.08062	41.2801
153.75	2.93865	1.07859	41.7225
154.25	2.9482	1.07237	42.1653
154.75	2.95776	1.06621	42.6083
155.25	2.96732	1.05876	43.0511
155.75	2.97687	1.04587	43.4913
156.25	2.98643	1.04049	43.9321
156.75	2.99599	1.03638	44.374
157.25	3.00554	1.03256	44.817
157.75	3.0151	1.03211	45.2627
158.25	3.02466	1.0273	45.7091
158.75	3.03421	1.02085	46.1555
159.25	3.04377	1.0209	46.6048
159.75	3.05333	1.01073	47.0523
160.25	3.06288	1.01348	47.5039
160.75	3.07244	1.01104	47.9573
161.25	3.082	1.0085	48.4123
161.75	3.09155	1.00941	48.8705
162.25	3.10111	1.00876	49.3313
162.75	3.11067	0.999219	49.7906
163.25	3.12022	1.00293	50.2543
163.75	3.12978	1.00591	50.7224
164.25	3.13933	0.99628	51.1887
164.75	3.14889	0.991009	51.6555
165.25	3.15845	0.995575	52.1272
165.75	3.168	0.994007	52.601
166.25	3.17756	0.992076	53.0768
166.75	3.18712	0.994369	53.5566
167.25	3.19667	1.00349	54.0436
167.75	3.20623	1.00124	54.5325
168.25	3.21579	0.996549	55.022
168.75	3.22534	0.99201	55.5122
169.25	3.2349	0.993295	56.0049
169.75	3.24446	0.998774	56.4994
170.25	3.25401	0.996824	56.9914

## Sheet: Figure 3b
r (Å)	A0-rpL5	A1-rpL5	A2-rpL5
0.25	0	0	0
0.75	0	0	0
1.25	0	0	0
1.75	0	0	0
2.25	0	0	0
2.75	0	0	0
3.25	0	0	0
3.75	0	0	0
4.25	0	0	0
4.75	0	0	0
5.25	0	0	0
5.75	0	0	0
6.25	0	0	0
6.75	0	0	0
7.25	0	0	3.70729e-07
7.75	0.000891303	0.000569277	0.000815696
8.25	0.0769173	0.0500282	0.0728957
8.75	0.579351	0.378694	0.565763
9.25	1.35332	0.882177	1.35285
9.75	1.82016	1.18314	1.8597
10.25	1.93522	1.25323	2.01412
10.75	1.88418	1.21112	1.9932
11.25	1.78596	1.1412	1.92616
11.75	1.69641	1.08104	1.8706
12.25	1.62776	1.03903	1.84558
12.75	1.57878	1.02023	1.85043
13.25	1.55629	1.02027	1.88025
13.75	1.55215	1.03446	1.91631
14.25	1.55628	1.05318	1.94105
14.75	1.55781	1.071	1.94335
15.25	1.55027	1.08302	1.92365
15.75	1.53063	1.08416	1.88545
16.25	1.49899	1.07896	1.83397
16.75	1.4588	1.06764	1.77485
17.25	1.41653	1.05349	1.71484
17.75	1.37554	1.04081	1.65706
18.25	1.3407	1.03216	1.60558
18.75	1.31262	1.02848	1.55987
19.25	1.29066	1.02791	1.51966
19.75	1.27451	1.03057	1.48433
20.25	1.26181	1.03266	1.45162
20.75	1.25149	1.03246	1.42137
21.25	1.24451	1.03167	1.39537
21.75	1.23952	1.0305	1.37009
22.25	1.23615	1.02825	1.3497
22.75	1.23474	1.02792	1.33177
23.25	1.23416	1.02842	1.31688
23.75	1.23621	1.03137	1.30569
24.25	1.24066	1.03614	1.29746
24.75	1.24473	1.04078	1.29138
25.25	1.24963	1.0456	1.28544
25.75	1.25351	1.05052	1.28091
26.25	1.25746	1.0549	1.27642
26.75	1.26115	1.05849	1.27303
27.25	1.26329	1.06271	1.2699
27.75	1.26594	1.06633	1.26683
28.25	1.26642	1.06999	1.26379
28.75	1.26695	1.07316	1.2612
29.25	1.26595	1.07737	1.25889
29.75	1.26469	1.08053	1.25615
30.25	1.26292	1.08445	1.25399
30.75	1.26093	1.0875	1.25125
31.25	1.25803	1.09085	1.24823
31.75	1.25496	1.09367	1.24563
32.25	1.25133	1.09668	1.24208
32.75	1.24792	1.0993	1.23897
33.25	1.24385	1.1014	1.23538
33.75	1.24053	1.10328	1.23169
34.25	1.23573	1.10552	1.22792
34.75	1.23143	1.10749	1.22398
35.25	1.2268	1.10809	1.22012
35.75	1.22254	1.10948	1.21566
36.25	1.21731	1.11038	1.21126
36.75	1.21227	1.1108	1.20662
37.25	1.20704	1.11154	1.20202
37.75	1.2022	1.11168	1.19688
38.25	1.1971	1.11147	1.19222
38.75	1.19173	1.11115	1.18768
39.25	1.18638	1.11073	1.1823
39.75	1.18135	1.11009	1.1777
40.25	1.17592	1.1098	1.17287
40.75	1.17087	1.10879	1.16795
41.25	1.16569	1.1074	1.16314
41.75	1.16069	1.10659	1.1583
42.25	1.15584	1.1054	1.15348
42.75	1.15122	1.10392	1.14881
43.25	1.14655	1.10272	1.14452
43.75	1.14222	1.10088	1.14009
44.25	1.13745	1.09986	1.13594
44.75	1.13324	1.09819	1.13159
45.25	1.12906	1.09724	1.1278
45.75	1.1252	1.09591	1.12399
46.25	1.12058	1.09459	1.11997
46.75	1.11724	1.09371	1.11638
47.25	1.11339	1.09206	1.11298
47.75	1.1094	1.09104	1.10939
48.25	1.10628	1.08981	1.10602
48.75	1.10282	1.08852	1.1029
49.25	1.09928	1.08773	1.09977
49.75	1.09584	1.08625	1.09651
50.25	1.09258	1.08537	1.09365
50.75	1.08885	1.084	1.09067
51.25	1.086	1.08275	1.08736
51.75	1.08315	1.08149	1.08477
52.25	1.08006	1.08043	1.08178
52.75	1.07702	1.07905	1.07893
53.25	1.07362	1.07782	1.07604
53.75	1.07088	1.0765	1.07321
54.25	1.0679	1.07538	1.07061
54.75	1.0651	1.07373	1.06743
55.25	1.06253	1.07186	1.06492
55.75	1.05939	1.07021	1.06203
56.25	1.05689	1.06836	1.05923
56.75	1.05422	1.06649	1.05625
57.25	1.05128	1.06462	1.05343
57.75	1.04868	1.06233	1.05066
58.25	1.04612	1.05999	1.04793
58.75	1.04378	1.05784	1.04503
59.25	1.04102	1.05494	1.04227
59.75	1.03856	1.05251	1.03935
60.25	1.03648	1.04984	1.03671
60.75	1.03393	1.04705	1.03371
61.25	1.03149	1.04414	1.03112
61.75	1.02929	1.04123	1.02837
62.25	1.02723	1.0382	1.02567
62.75	1.02502	1.035	1.02312
63.25	1.02292	1.03194	1.02044
63.75	1.02057	1.02858	1.01797
64.25	1.0185	1.02537	1.01529
64.75	1.01637	1.022	1.01304
65.25	1.01449	1.01889	1.01059
65.75	1.01257	1.01545	1.00821
66.25	1.01072	1.01242	1.00607
66.75	1.00891	1.00943	1.00363
67.25	1.00677	1.00634	1.00151
67.75	1.0048	1.0031	0.999424
68.25	1.00297	1.00047	0.997249
68.75	1.00098	0.997705	0.995249
69.25	0.999471	0.994824	0.993241
69.75	0.997434	0.992292	0.991339
70.25	0.995794	0.989828	0.98949
70.75	0.99394	0.98728	0.987661
71.25	0.992424	0.985358	0.985957
71.75	0.990461	0.983176	0.984235
72.25	0.989052	0.98115	0.982441
72.75	0.987289	0.979015	0.980753
73.25	0.985684	0.9772	0.979268
73.75	0.984311	0.97564	0.977639
74.25	0.98271	0.974066	0.976205
74.75	0.981133	0.972421	0.97472
75.25	0.979835	0.97104	0.973226
75.75	0.978283	0.969564	0.971835
76.25	0.976901	0.968376	0.970565
76.75	0.975721	0.967131	0.96932
77.25	0.974278	0.966217	0.968015
77.75	0.973181	0.965187	0.966798
78.25	0.971985	0.964269	0.965607
78.75	0.970483	0.963344	0.964539
79.25	0.969387	0.962643	0.963512
79.75	0.9684	0.961948	0.962279
80.25	0.967331	0.961223	0.961402
80.75	0.966151	0.960813	0.960275
81.25	0.965308	0.960279	0.95943
81.75	0.964287	0.959918	0.958628
82.25	0.963218	0.959539	0.957717
82.75	0.962408	0.959324	0.957025
83.25	0.961647	0.95905	0.956182
83.75	0.960801	0.958745	0.955578
84.25	0.959911	0.95865	0.954755
84.75	0.959211	0.958596	0.954189
85.25	0.958467	0.958738	0.953563
85.75	0.957834	0.95857	0.952939
86.25	0.957197	0.958907	0.952425
86.75	0.95662	0.958941	0.951975
87.25	0.955936	0.959158	0.951516
87.75	0.955282	0.959398	0.951032
88.25	0.954763	0.959697	0.9507
88.75	0.954317	0.959849	0.950296
89.25	0.953921	0.96031	0.949927
89.75	0.953565	0.960759	0.949563
90.25	0.95309	0.961258	0.949246
90.75	0.952771	0.961588	0.949024
91.25	0.952311	0.962191	0.948732
91.75	0.952021	0.962597	0.948448
92.25	0.951787	0.963212	0.948275
92.75	0.951449	0.963948	0.948074
93.25	0.951361	0.964351	0.948004
93.75	0.951229	0.965007	0.947749
94.25	0.950954	0.96567	0.947695
94.75	0.950969	0.966464	0.947596
95.25	0.950933	0.967141	0.947606
95.75	0.950739	0.967806	0.947393
96.25	0.950681	0.968553	0.947383
96.75	0.950586	0.969298	0.947419
97.25	0.950774	0.970098	0.94748
97.75	0.950711	0.970833	0.947465
98.25	0.950883	0.971588	0.947498
98.75	0.950894	0.972388	0.947626
99.25	0.951143	0.973125	0.947774
99.75	0.951211	0.974153	0.947825
100.25	0.951398	0.974953	0.947974
100.75	0.951558	0.975693	0.948093
101.25	0.9518	0.976683	0.948265
101.75	0.952107	0.977339	0.948572
102.25	0.95221	0.978185	0.948774
102.75	0.952686	0.979056	0.949014
103.25	0.952906	0.979698	0.949265
103.75	0.953242	0.980545	0.949527
104.25	0.953586	0.981426	0.949878
104.75	0.954004	0.982147	0.950246
105.25	0.954298	0.98298	0.950674
105.75	0.954871	0.983676	0.951026
106.25	0.955139	0.984419	0.951461
106.75	0.95568	0.985217	0.951853
107.25	0.956167	0.985985	0.952304
107.75	0.956576	0.986654	0.952857
108.25	0.957091	0.987347	0.953259
108.75	0.957547	0.987947	0.953722
109.25	0.958093	0.988559	0.954351
109.75	0.958846	0.989303	0.9548
110.25	0.959364	0.989745	0.955409
110.75	0.959873	0.990367	0.956025
111.25	0.960482	0.990952	0.956566
111.75	0.961188	0.991357	0.95717
112.25	0.961745	0.99203	0.957812
112.75	0.962411	0.992449	0.958376
113.25	0.963046	0.99288	0.959041
113.75	0.963702	0.993356	0.95975
114.25	0.96439	0.993815	0.960464
114.75	0.965046	0.994081	0.961078
115.25	0.965697	0.994601	0.961779
115.75	0.966419	0.994836	0.962488
116.25	0.967101	0.995066	0.963208
116.75	0.96778	0.995312	0.963868
117.25	0.968428	0.995602	0.964601
117.75	0.969034	0.995857	0.965383
118.25	0.969769	0.99607	0.966123
118.75	0.97047	0.996196	0.966797
119.25	0.971256	0.99639	0.967623
119.75	0.97192	0.99646	0.968372
120.25	0.972644	0.99665	0.9691
120.75	0.973424	0.996704	0.969884
121.25	0.974044	0.9968	0.970676
121.75	0.974795	0.996772	0.971327
122.25	0.975576	0.996833	0.972187
122.75	0.976233	0.996746	0.972923
123.25	0.97686	0.996757	0.973725
123.75	0.977637	0.996649	0.974513
124.25	0.978263	0.996663	0.975254
124.75	0.97898	0.996643	0.976065
125.25	0.979723	0.99656	0.976851
125.75	0.980271	0.996551	0.977533
126.25	0.980955	0.996401	0.978398
126.75	0.981612	0.996347	0.979126
127.25	0.982358	0.996095	0.979892
127.75	0.983011	0.996081	0.980703
128.25	0.983626	0.996038	0.981415
128.75	0.984208	0.995887	0.982159
129.25	0.984965	0.995703	0.982962
129.75	0.985542	0.995549	0.983729
130.25	0.986205	0.995575	0.984539
130.75	0.986831	0.995529	0.985315
131.25	0.987492	0.995372	0.986027
131.75	0.988015	0.995342	0.986841
132.25	0.988612	0.995376	0.987508
132.75	0.989337	0.995242	0.98832
133.25	0.989903	0.99511	0.989068
133.75	0.990476	0.995315	0.989852
134.25	0.990994	0.995147	0.990492
134.75	0.991697	0.995239	0.991233
135.25	0.992207	0.995199	0.991973
135.75	0.992758	0.995313	0.992672
136.25	0.993366	0.995345	0.993471
136.75	0.99402	0.995378	0.99409
137.25	0.994566	0.995478	0.994876
137.75	0.995138	0.995506	0.995552
138.25	0.995625	0.995571	0.99623
138.75	0.996158	0.995643	0.996885
139.25	0.996759	0.995934	0.997616
139.75	0.99733	0.996006	0.998223
140.25	0.997859	0.996102	0.998886
140.75	0.998376	0.996294	0.999557
141.25	0.998934	0.996486	1.00016
141.75	0.999463	0.996625	1.00082
142.25	0.999868	0.996822	1.00149
142.75	1.00045	0.996991	1.00214
143.25	1.00096	0.997231	1.00269
143.75	1.00148	0.997466	1.0033
144.25	1.00191	0.997673	1.00385
144.75	1.00246	0.997959	1.00444
145.25	1.00306	0.998204	1.00505
145.75	1.00346	0.998344	1.00566
146.25	1.00397	0.998639	1.00615
146.75	1.00448	0.998862	1.00667
147.25	1.00491	0.999152	1.00731
147.75	1.00543	0.999425	1.00774
148.25	1.00582	0.999788	1.00829
148.75	1.00631	1.00011	1.00883
149.25	1.00677	1.00026	1.0093
149.75	1.00717	1.00066	1.0098
150.25	1.00758	1.00093	1.01027
150.75	1.00802	1.00123	1.01067
151.25	1.00852	1.00161	1.01124
151.75	1.00888	1.00189	1.01167
152.25	1.00923	1.00218	1.01208
152.75	1.00977	1.00247	1.01256
153.25	1.01008	1.00279	1.01291
153.75	1.01043	1.00312	1.01332
154.25	1.01081	1.00345	1.01379
154.75	1.01118	1.00379	1.01408
155.25	1.01155	1.00402	1.01448
155.75	1.01192	1.00426	1.0148
156.25	1.01213	1.00459	1.01516
156.75	1.01254	1.00483	1.01555
157.25	1.01285	1.00518	1.01585
157.75	1.01311	1.00549	1.01612
158.25	1.01337	1.0058	1.01636
158.75	1.01364	1.00603	1.0167
159.25	1.01394	1.00621	1.01691
159.75	1.01428	1.0065	1.01724
160.25	1.01456	1.00683	1.01752
160.75	1.01472	1.00702	1.01769
161.25	1.01502	1.0072	1.0179
161.75	1.0152	1.00748	1.01815
162.25	1.01542	1.0077	1.01834
162.75	1.01557	1.0079	1.01842
163.25	1.0159	1.00809	1.01861
163.75	1.01595	1.00828	1.01878
164.25	1.01615	1.00852	1.01894
164.75	1.01633	1.00868	1.01908
165.25	1.01657	1.00881	1.01919
165.75	1.01664	1.00901	1.01929
166.25	1.01672	1.00917	1.01937
166.75	1.01685	1.00934	1.0195
167.25	1.01701	1.00944	1.01961
167.75	1.01716	1.00952	1.01963
168.25	1.01726	1.00969	1.01965
168.75	1.01731	1.00971	1.01975
169.25	1.01737	1.00991	1.01976
169.75	1.01748	1.00999	1.0197
170.25	1.01754	1.00998	1.01972

## Sheet: Figure 4a
r (Å)	WT	A0	A1	A2
0.25	0	0	0	0
0.75	0	0	0	0
1.25	0	0	0	0
1.75	0	0	0	0
2.25	0	0	0	0
2.75	0	0	0	0
3.25	0	0	0	0
3.75	0	0	0	0
4.25	0	0	0	0
4.75	0	0	0	0
5.25	0	0	0	0
5.75	0	0	0	0
6.25	0	0	0	0
6.75	0	0	0	0
7.25	0	0	0	0
7.75	0	0	0	0
8.25	0	0	0	0
8.75	0	0	0	0
9.25	0	0	0	0
9.75	0	0	0	0
10.25	0	0	0	0
10.75	0	0	0	0
11.25	0	0	0	0
11.75	0	0	0	0
12.25	0	0	0	0
12.75	0	0	0	0
13.25	0	0	0	0
13.75	0	0	0	0
14.25	0	0	0	0
14.75	0	0	0	0
15.25	0	0	0	0
15.75	0	0	0	0
16.25	0	0	0	0
16.75	0	0	0	0
17.25	0	0	0	0
17.75	0	0	0	0
18.25	0	0	0	0
18.75	0	0	0	0
19.25	0	0	0	0
19.75	0	0	0	0
20.25	0	0	0	0
20.75	0	0	0	0
21.25	0	0	0	0
21.75	0	0	0	0
22.25	0	0	0	0
22.75	0	0	0	0
23.25	0	0	0	0
23.75	0	0	0	0
24.25	0	0	0	0
24.75	0	0	0	0
25.25	0	0	0	0
25.75	0	0	0	0
26.25	0	0	0	0
26.75	0	0	0	0
27.25	0	0	0	0
27.75	0	0	0	0
28.25	0	0	0	0
28.75	0	0	0	0
29.25	0	0	0	0
29.75	0	0	0	0
30.25	0	0	0	0
30.75	0	0	0	0
31.25	0	0	0	0
31.75	0	0	0	0
32.25	0	0	0	0
32.75	0	0	0	0
33.25	0	0	0	0
33.75	0	0	0	0
34.25	0	0	0	0
34.75	0	0	0	0
35.25	0	0	0	0
35.75	0	0	0	0
36.25	0	0	0	0
36.75	0	0	0	0
37.25	0	0	0	0
37.75	0	0	0	0
38.25	0	0	0	0
38.75	0	0	0	0
39.25	0	0	0	0
39.75	0	0	0	0
40.25	0	0	0	0
40.75	0	0	0	0
41.25	0	0	0	0
41.75	0	0	0	0
42.25	0	0	0	0
42.75	0	0	0	0
43.25	0	0	0	0
43.75	0	0	0	0
44.25	0	0	0	0
44.75	0	0	0	0
45.25	0	0	0	0
45.75	0	0	0	0
46.25	0	0	0	0
46.75	0	0	0	0
47.25	0	0	0	0
47.75	0	0	0	0
48.25	0	0	0	0
48.75	0	0	0	0
49.25	0	0	0	0
49.75	0	0	0	0
50.25	0	0	0	0
50.75	0	0	0	0
51.25	0	0	0	0
51.75	0	0	0	0
52.25	1.9062	1.24816	1.20076	1.1795
52.75	4.57679	3.02733	2.99857	2.85074
53.25	4.21541	2.88735	2.80903	2.72168
53.75	3.8879	2.77361	2.6603	2.56085
54.25	3.60619	2.61982	2.54975	2.4057
54.75	3.30811	2.41788	2.39551	2.28571
55.25	3.0656	2.33239	2.27228	2.1667
55.75	2.8377	2.19296	2.16594	2.1084
56.25	2.63933	2.0982	2.0516	1.97788
56.75	2.46759	2.01069	1.95561	1.85912
57.25	2.30242	1.89575	1.90136	1.76739
57.75	2.15551	1.79388	1.82059	1.67746
58.25	2.02299	1.72391	1.73443	1.60544
58.75	1.88891	1.67088	1.69323	1.5635
59.25	1.79734	1.60511	1.57276	1.48023
59.75	1.66366	1.50343	1.51605	1.40022
60.25	1.56041	1.45842	1.47987	1.34957
60.75	1.46404	1.4262	1.40442	1.31015
61.25	1.38646	1.35324	1.36996	1.26473
61.75	1.30488	1.28111	1.28357	1.1963
62.25	1.24248	1.2314	1.25717	1.16274
62.75	1.18471	1.19464	1.22422	1.14291
63.25	1.15643	1.12437	1.16258	1.07256
63.75	1.08569	1.11594	1.12135	1.03948
64.25	1.03314	1.08755	1.08877	1.01367
64.75	0.967877	1.03694	1.06403	0.982767
65.25	0.95114	1.0256	1.02111	0.971743
65.75	0.900262	0.98921	1.0003	0.937923
66.25	0.868963	0.967763	0.973185	0.942547
66.75	0.836345	0.956151	0.959064	0.899836
67.25	0.804996	0.941827	0.907231	0.875823
67.75	0.762415	0.911954	0.861923	0.851555
68.25	0.757318	0.9183	0.843768	0.84044
68.75	0.738318	0.914907	0.83993	0.840082
69.25	0.713716	0.881746	0.809727	0.835888
69.75	0.69507	0.871966	0.79149	0.8258
70.25	0.685445	0.85653	0.7864	0.814452
70.75	0.656123	0.854189	0.776188	0.810327
71.25	0.624142	0.822784	0.765546	0.802048
71.75	0.599859	0.829565	0.744479	0.79399
72.25	0.59035	0.830761	0.718188	0.818744
72.75	0.604145	0.816316	0.730216	0.817405
73.25	0.612273	0.803395	0.720079	0.82241
73.75	0.61248	0.77504	0.708294	0.814014
74.25	0.600071	0.773007	0.701141	0.823556
74.75	0.594123	0.776379	0.70489	0.851481
75.25	0.607772	0.778766	0.705104	0.835683
75.75	0.609893	0.787556	0.679617	0.846866
76.25	0.609182	0.759713	0.677678	0.856941
76.75	0.603504	0.76374	0.680628	0.874454
77.25	0.617644	0.763612	0.680666	0.885161
77.75	0.621801	0.784893	0.703667	0.911504
78.25	0.623609	0.783726	0.714957	0.915201
78.75	0.628009	0.801303	0.732939	0.91472
79.25	0.642401	0.790592	0.748919	0.926519
79.75	0.655361	0.776629	0.76892	0.949855
80.25	0.671894	0.78747	0.780137	0.982056
80.75	0.683213	0.784991	0.789414	1.001
81.25	0.696481	0.798514	0.800426	1.00325
81.75	0.70743	0.805068	0.822708	1.01011
82.25	0.72577	0.838315	0.848227	1.03213
82.75	0.72952	0.833638	0.863911	1.04676
83.25	0.749519	0.849351	0.87588	1.05971
83.75	0.787131	0.872443	0.876504	1.06036
84.25	0.817034	0.882638	0.900618	1.0759
84.75	0.845809	0.913563	0.924104	1.08899
85.25	0.860859	0.91017	0.980363	1.12402
85.75	0.882355	0.934447	0.999214	1.13689
86.25	0.889991	0.946858	1.02294	1.14924
86.75	0.930232	0.966442	1.03437	1.16276
87.25	0.948856	0.992952	1.06764	1.17192
87.75	0.978301	1.01102	1.09436	1.1821
88.25	1.01178	1.03848	1.11278	1.18092
88.75	1.03033	1.06018	1.13868	1.19818
89.25	1.04438	1.09699	1.14175	1.18923
89.75	1.06837	1.09554	1.16953	1.18004
90.25	1.09149	1.11035	1.19414	1.17572
90.75	1.09782	1.12262	1.20645	1.17213
91.25	1.12478	1.131	1.21396	1.16724
91.75	1.12892	1.11884	1.22338	1.14522
92.25	1.14289	1.15347	1.25967	1.14068
92.75	1.17323	1.16227	1.28598	1.14463
93.25	1.18097	1.17227	1.27252	1.13637
93.75	1.18982	1.15229	1.29122	1.13306
94.25	1.19748	1.16632	1.27403	1.13137
94.75	1.22834	1.17617	1.27323	1.10782
95.25	1.24321	1.16075	1.27416	1.10321
95.75	1.22858	1.16392	1.26462	1.08913
96.25	1.23941	1.16684	1.26693	1.08177
96.75	1.23749	1.1845	1.24671	1.07462
97.25	1.24521	1.18966	1.25283	1.06707
97.75	1.22621	1.19141	1.23121	1.06169
98.25	1.22553	1.18398	1.21722	1.05961
98.75	1.20639	1.16019	1.20285	1.05357
99.25	1.18986	1.15219	1.18198	1.0443
99.75	1.16898	1.15321	1.16444	1.02824
100.25	1.15632	1.13151	1.16637	1.01022
100.75	1.15647	1.12002	1.16903	1.01326
101.25	1.1461	1.13547	1.15442	1.01157
101.75	1.1319	1.12162	1.14655	0.997756
102.25	1.11311	1.11054	1.12361	0.983332
102.75	1.08857	1.10583	1.11553	0.963473
103.25	1.06473	1.08274	1.08812	0.955889
103.75	1.05392	1.06047	1.06817	0.956578
104.25	1.04059	1.03284	1.04963	0.954158
104.75	1.02296	1.02853	1.03253	0.956176
105.25	0.998292	1.03703	0.990853	0.950075
105.75	0.977563	1.01677	0.98315	0.938887
106.25	0.961212	1.00151	0.978868	0.921928
106.75	0.954421	0.99215	0.974718	0.907934
107.25	0.938431	0.977906	0.957534	0.904879
107.75	0.917363	0.969907	0.936744	0.897184
108.25	0.899991	0.971459	0.930756	0.890422
108.75	0.882357	0.963126	0.916578	0.885363
109.25	0.887031	0.964358	0.911469	0.86598
109.75	0.871394	0.941255	0.899502	0.869661
110.25	0.860247	0.935584	0.892756	0.864015
110.75	0.858924	0.9216	0.90032	0.850794
111.25	0.83679	0.920471	0.884789	0.8443
111.75	0.828498	0.915515	0.876947	0.838782
112.25	0.814318	0.911326	0.86423	0.838994
112.75	0.801081	0.907118	0.85939	0.844671
113.25	0.800119	0.898451	0.840603	0.831242
113.75	0.787829	0.897619	0.844653	0.831056
114.25	0.788381	0.893646	0.837331	0.823218
114.75	0.788835	0.888203	0.833062	0.829612
115.25	0.78698	0.887597	0.825605	0.831142
115.75	0.785837	0.893507	0.835493	0.83221
116.25	0.776069	0.881009	0.836778	0.82472
116.75	0.781442	0.883503	0.834229	0.825606
117.25	0.785276	0.879996	0.824637	0.824978
117.75	0.795282	0.888816	0.841805	0.826178
118.25	0.788598	0.872601	0.830988	0.836763
118.75	0.793919	0.877667	0.843742	0.846861
119.25	0.797203	0.882061	0.83838	0.833588
119.75	0.795041	0.868098	0.848087	0.835667
120.25	0.798858	0.876776	0.850323	0.841273
120.75	0.809677	0.881126	0.849106	0.851925
121.25	0.812834	0.88795	0.871005	0.858425
121.75	0.82726	0.88663	0.87875	0.859634
122.25	0.825302	0.88055	0.888004	0.882649
122.75	0.828582	0.896194	0.881168	0.895715
123.25	0.835983	0.893589	0.879088	0.894229
123.75	0.840034	0.908441	0.897847	0.907617
124.25	0.852046	0.886899	0.897267	0.90815
124.75	0.857818	0.905147	0.891919	0.90707
125.25	0.877148	0.907587	0.9043	0.911585
125.75	0.873625	0.902618	0.915111	0.917049
126.25	0.886845	0.901929	0.923733	0.932871
126.75	0.881954	0.90313	0.924964	0.936813
127.25	0.891341	0.906266	0.931714	0.940842
127.75	0.905088	0.916372	0.93294	0.957173
128.25	0.912669	0.920748	0.934293	0.967237
128.75	0.92973	0.924637	0.947668	0.982249
129.25	0.943268	0.928222	0.94853	0.990935
129.75	0.956585	0.922688	0.941597	1.00573
130.25	0.964933	0.928538	0.950086	1.01148
130.75	0.974963	0.93598	0.957363	1.0138
131.25	0.988848	0.942842	0.963498	1.02643
131.75	0.996217	0.960747	0.969782	1.05111
132.25	1.00893	0.96809	0.974933	1.04454
132.75	1.02211	0.972104	0.975336	1.06607
133.25	1.027	0.967238	0.982934	1.06557
133.75	1.04469	0.984748	1.00686	1.09373
134.25	1.05869	0.982787	1.00947	1.09468
134.75	1.06605	0.989981	1.0223	1.10061
135.25	1.07437	0.998067	1.0134	1.10092
135.75	1.08305	1.00421	1.02778	1.10866
136.25	1.07867	1.01666	1.03194	1.10622
136.75	1.07732	1.03102	1.0344	1.10989
137.25	1.09356	1.02638	1.0552	1.12716
137.75	1.09963	1.03275	1.05893	1.12589
138.25	1.10524	1.0417	1.07439	1.12732
138.75	1.11516	1.04841	1.06831	1.12442
139.25	1.12067	1.05716	1.06852	1.13625
139.75	1.13578	1.05369	1.07626	1.13243
140.25	1.14359	1.05781	1.07799	1.13116
140.75	1.13489	1.05982	1.07227	1.13615
141.25	1.14267	1.07002	1.08318	1.14133
141.75	1.14722	1.07178	1.08066	1.14337
142.25	1.15122	1.07214	1.08564	1.12469
142.75	1.14404	1.07953	1.08468	1.1258
143.25	1.14906	1.07071	1.08601	1.12322
143.75	1.1438	1.06884	1.08978	1.12073
144.25	1.14796	1.08208	1.09338	1.12004
144.75	1.14629	1.06453	1.08874	1.12138
145.25	1.14289	1.07333	1.09042	1.1165
145.75	1.14648	1.0764	1.08942	1.11009
146.25	1.13515	1.08306	1.09457	1.10568
146.75	1.13803	1.09481	1.09695	1.11351
147.25	1.13426	1.08257	1.09986	1.09893
147.75	1.13366	1.08184	1.0914	1.09873
148.25	1.12457	1.08559	1.0813	1.09107
148.75	1.12273	1.08905	1.07256	1.09581
149.25	1.12248	1.09673	1.07108	1.09082
149.75	1.12414	1.09897	1.07682	1.09116
150.25	1.12128	1.08387	1.07974	1.08758
150.75	1.10971	1.08469	1.0777	1.09051
151.25	1.10327	1.07682	1.07326	1.08636
151.75	1.09467	1.07727	1.05767	1.06944
152.25	1.09054	1.06963	1.0637	1.06618
152.75	1.0847	1.06777	1.04921	1.06227
153.25	1.08062	1.05942	1.04959	1.06123
153.75	1.07859	1.06486	1.04961	1.04587
154.25	1.07237	1.06166	1.05227	1.05539
154.75	1.06621	1.05989	1.04768	1.05091
155.25	1.05876	1.05747	1.03577	1.04808
155.75	1.04587	1.05548	1.03382	1.05506
156.25	1.04049	1.04708	1.03472	1.0645
156.75	1.03638	1.04064	1.03024	1.05521
157.25	1.03256	1.03637	1.02263	1.04841
157.75	1.03211	1.035	1.03127	1.04114
158.25	1.0273	1.03959	1.02645	1.04047
158.75	1.02085	1.02918	1.01992	1.03523
159.25	1.0209	1.03441	1.00958	1.03103
159.75	1.01073	1.02562	1.00376	1.01943
160.25	1.01348	1.01639	1.00448	1.02327
160.75	1.01104	1.01864	1.00147	1.01543
161.25	1.0085	1.01368	1.00335	1.02551
161.75	1.00941	1.00367	1.00187	1.01015
162.25	1.00876	0.998512	0.995513	1.01404
162.75	0.999219	1.00653	0.981892	1.01022
163.25	1.00293	0.999073	0.983449	0.998816
163.75	1.00591	1.00241	0.986622	0.985842
164.25	0.99628	1.00058	0.979127	0.985689
164.75	0.991009	0.999054	0.993236	0.985878
165.25	0.995575	0.995763	0.991367	0.98305
165.75	0.994007	0.996851	1.00028	0.986313
166.25	0.992076	0.997151	0.998612	0.989507
166.75	0.994369	1.00249	1.00252	0.982441
167.25	1.00349	0.994684	0.997158	0.98088
167.75	1.00124	0.989301	0.98916	0.99048
168.25	0.996549	1.00271	0.997311	0.989021
168.75	0.99201	1.01192	0.989942	0.982903
169.25	0.993295	1.0054	0.992672	0.99013
169.75	0.998774	1.00078	1.00038	0.986182
170.25	0.996824	1.00268	0.992384	0.990885

## Sheet: Figure 4b
r (Å)	WT	A0	A1	A2
0.25	0	0	0	0
0.75	0	0	0	0
1.25	0	0	0	0
1.75	0	0	0	0
2.25	0	0	0	0
2.75	0	0	0	0
3.25	0	0	0	0
3.75	0	0	0	0
4.25	0	0	0	0
4.75	0	7.57849e-05	0	0
5.25	0	0.0844789	0	0
5.75	0	0.774875	0	0
6.25	0	1.36522	0	0
6.75	0	1.39014	0	0
7.25	0	1.24671	0	0
7.75	0.000891303	1.12497	0.00103165	0.000876843
8.25	0.0769173	1.04524	0.0785047	0.0768839
8.75	0.579351	1.00718	0.581828	0.5747
9.25	1.35332	1.00382	1.34354	1.33697
9.75	1.82016	1.02247	1.80175	1.80294
10.25	1.93522	1.05799	1.91101	1.92569
10.75	1.88418	1.10437	1.85541	1.87994
11.25	1.78596	1.14617	1.75727	1.79324
11.75	1.69641	1.17662	1.67041	1.71294
12.25	1.62776	1.19177	1.60468	1.65223
12.75	1.57878	1.18735	1.56273	1.61413
13.25	1.55629	1.17495	1.54654	1.60019
13.75	1.55215	1.16668	1.54808	1.6031
14.25	1.55628	1.15777	1.55662	1.61167
14.75	1.55781	1.15631	1.56036	1.61593
15.25	1.55027	1.16121	1.55845	1.6103
15.75	1.53063	1.16953	1.54106	1.594
16.25	1.49899	1.18212	1.51443	1.56339
16.75	1.4588	1.19323	1.47637	1.52628
17.25	1.41653	1.20188	1.43714	1.48337
17.75	1.37554	1.21084	1.39881	1.44296
18.25	1.3407	1.2189	1.36724	1.40785
18.75	1.31262	1.22885	1.34085	1.37809
19.25	1.29066	1.23867	1.32106	1.35424
19.75	1.27451	1.24918	1.30732	1.33536
20.25	1.26181	1.26126	1.29585	1.31878
20.75	1.25149	1.27344	1.28737	1.30554
21.25	1.24451	1.28513	1.28224	1.29337
21.75	1.23952	1.29683	1.27778	1.28528
22.25	1.23615	1.30732	1.27578	1.27821
22.75	1.23474	1.31897	1.27542	1.27316
23.25	1.23416	1.32868	1.27677	1.26898
23.75	1.23621	1.33744	1.28069	1.2688
24.25	1.24066	1.345	1.28508	1.26929
24.75	1.24473	1.35171	1.2901	1.27083
25.25	1.24963	1.3574	1.29479	1.27327
25.75	1.25351	1.36137	1.29854	1.27518
26.25	1.25746	1.3638	1.30273	1.27612
26.75	1.26115	1.36478	1.30625	1.2769
27.25	1.26329	1.36518	1.30779	1.27791
27.75	1.26594	1.36403	1.3107	1.27824
28.25	1.26642	1.36212	1.31131	1.27737
28.75	1.26695	1.36004	1.31082	1.2745
29.25	1.26595	1.35786	1.30996	1.27128
29.75	1.26469	1.3538	1.30845	1.26755
30.25	1.26292	1.3496	1.3067	1.26365
30.75	1.26093	1.34544	1.3039	1.25846
31.25	1.25803	1.34053	1.3011	1.25263
31.75	1.25496	1.33602	1.2977	1.24666
32.25	1.25133	1.33074	1.2945	1.2409
32.75	1.24792	1.32506	1.29107	1.23512
33.25	1.24385	1.32026	1.28743	1.22893
33.75	1.24053	1.31467	1.28269	1.22246
34.25	1.23573	1.30945	1.2795	1.2159
34.75	1.23143	1.30461	1.27432	1.20999
35.25	1.2268	1.29902	1.27002	1.20393
35.75	1.22254	1.29468	1.26553	1.1977
36.25	1.21731	1.28948	1.25985	1.19183
36.75	1.21227	1.28466	1.25576	1.1859
37.25	1.20704	1.27957	1.25103	1.17978
37.75	1.2022	1.27517	1.24612	1.17429
38.25	1.1971	1.27048	1.24057	1.16863
38.75	1.19173	1.26628	1.23593	1.1633
39.25	1.18638	1.2613	1.23083	1.15797
39.75	1.18135	1.25692	1.22537	1.15373
40.25	1.17592	1.25294	1.22096	1.14843
40.75	1.17087	1.24797	1.21564	1.14354
41.25	1.16569	1.24481	1.21038	1.13849
41.75	1.16069	1.23993	1.20558	1.13373
42.25	1.15584	1.23572	1.20118	1.12953
42.75	1.15122	1.23112	1.19614	1.12549
43.25	1.14655	1.2268	1.19162	1.121
43.75	1.14222	1.22244	1.18688	1.11651
44.25	1.13745	1.2183	1.18183	1.11284
44.75	1.13324	1.21374	1.17781	1.10878
45.25	1.12906	1.20938	1.17356	1.10512
45.75	1.1252	1.20566	1.1692	1.10135
46.25	1.12058	1.20114	1.16521	1.09752
46.75	1.11724	1.19648	1.16115	1.09394
47.25	1.11339	1.19238	1.15722	1.09037
47.75	1.1094	1.18835	1.15365	1.08703
48.25	1.10628	1.18335	1.14984	1.08359
48.75	1.10282	1.17952	1.14617	1.08083
49.25	1.09928	1.17505	1.14227	1.07756
49.75	1.09584	1.17055	1.13881	1.07448
50.25	1.09258	1.16704	1.13544	1.07128
50.75	1.08885	1.16227	1.13194	1.06866
51.25	1.086	1.1582	1.12846	1.06599
51.75	1.08315	1.15422	1.12512	1.06282
52.25	1.08006	1.14954	1.12151	1.06034
52.75	1.07702	1.14514	1.1188	1.05734
53.25	1.07362	1.14105	1.1155	1.05437
53.75	1.07088	1.13681	1.11196	1.05231
54.25	1.0679	1.13269	1.10893	1.04975
54.75	1.0651	1.12837	1.10531	1.04742
55.25	1.06253	1.12397	1.10232	1.04452
55.75	1.05939	1.11961	1.09897	1.04225
56.25	1.05689	1.11556	1.09604	1.03977
56.75	1.05422	1.1114	1.09279	1.03742
57.25	1.05128	1.10719	1.08956	1.03517
57.75	1.04868	1.10313	1.08666	1.03249
58.25	1.04612	1.09888	1.0834	1.03029
58.75	1.04378	1.09504	1.08032	1.02823
59.25	1.04102	1.09048	1.0773	1.02622
59.75	1.03856	1.0864	1.07429	1.02416
60.25	1.03648	1.08203	1.07142	1.02157
60.75	1.03393	1.07791	1.06855	1.0197
61.25	1.03149	1.07384	1.06541	1.01772
61.75	1.02929	1.06981	1.06248	1.01524
62.25	1.02723	1.06571	1.05946	1.01328
62.75	1.02502	1.06172	1.0562	1.0114
63.25	1.02292	1.05772	1.05342	1.00924
63.75	1.02057	1.05385	1.05032	1.00719
64.25	1.0185	1.0496	1.04741	1.00555
64.75	1.01637	1.04589	1.04451	1.00371
65.25	1.01449	1.04201	1.04155	1.0015
65.75	1.01257	1.03819	1.039	0.99969
66.25	1.01072	1.03437	1.03598	0.997821
66.75	1.00891	1.03068	1.03338	0.996157
67.25	1.00677	1.02687	1.03048	0.994194
67.75	1.0048	1.02316	1.02771	0.992442
68.25	1.00297	1.01967	1.025	0.990605
68.75	1.00098	1.01622	1.0222	0.988762
69.25	0.999471	1.01256	1.01955	0.987075
69.75	0.997434	1.00947	1.01697	0.985542
70.25	0.995794	1.00631	1.01463	0.983656
70.75	0.99394	1.00289	1.01209	0.982101
71.25	0.992424	0.999596	1.0095	0.980593
71.75	0.990461	0.996715	1.007	0.978769
72.25	0.989052	0.993636	1.00461	0.977559
72.75	0.987289	0.990815	1.00219	0.976139
73.25	0.985684	0.987995	0.999912	0.97436
73.75	0.984311	0.985111	0.997915	0.972967
74.25	0.98271	0.982727	0.995516	0.971567
74.75	0.981133	0.980253	0.993203	0.970182
75.25	0.979835	0.977567	0.991407	0.968811
75.75	0.978283	0.975059	0.988946	0.967746
76.25	0.976901	0.972848	0.98702	0.966501
76.75	0.975721	0.970698	0.985091	0.965364
77.25	0.974278	0.968504	0.983377	0.963998
77.75	0.973181	0.966847	0.981285	0.963158
78.25	0.971985	0.964598	0.979657	0.961851
78.75	0.970483	0.962781	0.977723	0.960978
79.25	0.969387	0.961212	0.976213	0.959901
79.75	0.9684	0.959272	0.974436	0.959051
80.25	0.967331	0.957529	0.972872	0.958073
80.75	0.966151	0.956367	0.970966	0.957375
81.25	0.965308	0.954627	0.969609	0.956431
81.75	0.964287	0.953292	0.96805	0.955685
82.25	0.963218	0.952208	0.966792	0.955108
82.75	0.962408	0.950938	0.965482	0.954248
83.25	0.961647	0.949864	0.963989	0.953607
83.75	0.960801	0.948767	0.96287	0.952974
84.25	0.959911	0.947586	0.961642	0.952327
84.75	0.959211	0.946758	0.960407	0.95202
85.25	0.958467	0.945757	0.959265	0.951411
85.75	0.957834	0.945077	0.958149	0.950969
86.25	0.957197	0.944145	0.95718	0.950601
86.75	0.95662	0.943509	0.956066	0.95012
87.25	0.955936	0.942845	0.955261	0.94983
87.75	0.955282	0.942253	0.954272	0.949471
88.25	0.954763	0.94196	0.953495	0.94929
88.75	0.954317	0.941179	0.952672	0.949103
89.25	0.953921	0.940892	0.951802	0.948879
89.75	0.953565	0.940506	0.951125	0.948693
90.25	0.95309	0.939976	0.950244	0.948414
90.75	0.952771	0.939696	0.949882	0.948518
91.25	0.952311	0.939442	0.949308	0.948358
91.75	0.952021	0.93926	0.948639	0.94836
92.25	0.951787	0.939259	0.94802	0.94822
92.75	0.951449	0.9389	0.947456	0.948159
93.25	0.951361	0.938886	0.947097	0.948221
93.75	0.951229	0.938676	0.946816	0.948411
94.25	0.950954	0.938559	0.946316	0.948481
94.75	0.950969	0.93861	0.945951	0.948608
95.25	0.950933	0.938531	0.945627	0.948722
95.75	0.950739	0.93887	0.945349	0.948805
96.25	0.950681	0.938893	0.94508	0.94924
96.75	0.950586	0.938907	0.944664	0.949145
97.25	0.950774	0.93904	0.944531	0.949538
97.75	0.950711	0.939195	0.944284	0.949733
98.25	0.950883	0.93942	0.944054	0.950131
98.75	0.950894	0.939678	0.943885	0.95038
99.25	0.951143	0.939799	0.943981	0.950694
99.75	0.951211	0.940068	0.943879	0.951167
100.25	0.951398	0.940405	0.943798	0.95147
100.75	0.951558	0.940633	0.943736	0.951743
101.25	0.9518	0.940964	0.943776	0.952277
101.75	0.952107	0.941198	0.943689	0.952796
102.25	0.95221	0.94167	0.943734	0.953353
102.75	0.952686	0.94205	0.943831	0.953877
103.25	0.952906	0.942277	0.943858	0.954374
103.75	0.953242	0.942763	0.944077	0.954674
104.25	0.953586	0.943154	0.944191	0.955288
104.75	0.954004	0.943602	0.944445	0.955958
105.25	0.954298	0.943809	0.94445	0.956421
105.75	0.954871	0.94429	0.944761	0.957032
106.25	0.955139	0.944916	0.945066	0.957643
106.75	0.95568	0.945203	0.945172	0.95835
107.25	0.956167	0.945706	0.945389	0.959011
107.75	0.956576	0.946213	0.945706	0.95946
108.25	0.957091	0.946733	0.946005	0.960265
108.75	0.957547	0.94742	0.946543	0.960935
109.25	0.958093	0.947649	0.946656	0.961772
109.75	0.958846	0.948087	0.94702	0.962444
110.25	0.959364	0.948638	0.947283	0.963114
110.75	0.959873	0.948992	0.947704	0.963827
111.25	0.960482	0.949613	0.948191	0.964737
111.75	0.961188	0.950164	0.948581	0.965438
112.25	0.961745	0.950657	0.948942	0.966217
112.75	0.962411	0.951143	0.949295	0.966947
113.25	0.963046	0.951614	0.949863	0.967883
113.75	0.963702	0.952244	0.950314	0.968736
114.25	0.96439	0.952686	0.950959	0.969428
114.75	0.965046	0.953347	0.951234	0.970239
115.25	0.965697	0.953747	0.951809	0.971073
115.75	0.966419	0.954344	0.952202	0.972003
116.25	0.967101	0.954767	0.952886	0.972883
116.75	0.96778	0.955367	0.953379	0.973761
117.25	0.968428	0.955818	0.953859	0.974556
117.75	0.969034	0.956505	0.95432	0.975422
118.25	0.969769	0.957053	0.955024	0.976163
118.75	0.97047	0.957448	0.955573	0.976918
119.25	0.971256	0.957999	0.956075	0.977974
119.75	0.97192	0.958418	0.956625	0.978883
120.25	0.972644	0.958967	0.957082	0.979401
120.75	0.973424	0.959477	0.957821	0.980442
121.25	0.974044	0.960011	0.958434	0.981406
121.75	0.974795	0.960458	0.959	0.982224
122.25	0.975576	0.961049	0.959668	0.983011
122.75	0.976233	0.961461	0.960146	0.983891
123.25	0.97686	0.961973	0.960825	0.984734
123.75	0.977637	0.962436	0.961426	0.985428
124.25	0.978263	0.962915	0.961967	0.986304
124.75	0.97898	0.963392	0.962626	0.987136
125.25	0.979723	0.963915	0.963269	0.987895
125.75	0.980271	0.964401	0.963808	0.988835
126.25	0.980955	0.964817	0.964527	0.989571
126.75	0.981612	0.965389	0.965026	0.990386
127.25	0.982358	0.966004	0.965842	0.991197
127.75	0.983011	0.966374	0.966276	0.99179
128.25	0.983626	0.966786	0.967031	0.992652
128.75	0.984208	0.967313	0.967659	0.993459
129.25	0.984965	0.967958	0.968239	0.994167
129.75	0.985542	0.968482	0.968766	0.994711
130.25	0.986205	0.969014	0.969555	0.99552
130.75	0.986831	0.969527	0.970208	0.996298
131.25	0.987492	0.969969	0.970751	0.997029
131.75	0.988015	0.970508	0.971442	0.997682
132.25	0.988612	0.97117	0.97206	0.99819
132.75	0.989337	0.971742	0.972819	0.998913
133.25	0.989903	0.972279	0.973516	0.999654
133.75	0.990476	0.972987	0.974089	1.00018
134.25	0.990994	0.973568	0.974884	1.00077
134.75	0.991697	0.974081	0.975409	1.0014
135.25	0.992207	0.974711	0.976051	1.00199
135.75	0.992758	0.975335	0.976695	1.0026
136.25	0.993366	0.975988	0.977455	1.00292
136.75	0.99402	0.976633	0.978189	1.0036
137.25	0.994566	0.977315	0.978834	1.0042
137.75	0.995138	0.978049	0.979649	1.00482
138.25	0.995625	0.978705	0.980312	1.0052
138.75	0.996158	0.979449	0.981002	1.00578
139.25	0.996759	0.980163	0.981775	1.00622
139.75	0.99733	0.980882	0.982485	1.0067
140.25	0.997859	0.981678	0.983251	1.00721
140.75	0.998376	0.982315	0.983915	1.00764
141.25	0.998934	0.983075	0.984473	1.00815
141.75	0.999463	0.98389	0.985377	1.00862
142.25	0.999868	0.984708	0.986237	1.00909
142.75	1.00045	0.985345	0.986851	1.00945
143.25	1.00096	0.986295	0.987705	1.00989
143.75	1.00148	0.986957	0.988341	1.01035
144.25	1.00191	0.987812	0.989109	1.01063
144.75	1.00246	0.988608	0.989802	1.01101
145.25	1.00306	0.989441	0.990525	1.01149
145.75	1.00346	0.99013	0.991199	1.01176
146.25	1.00397	0.991018	0.992132	1.01221
146.75	1.00448	0.991915	0.992793	1.0125
147.25	1.00491	0.992672	0.993558	1.01289
147.75	1.00543	0.993445	0.994249	1.01317
148.25	1.00582	0.994341	0.995002	1.01348
148.75	1.00631	0.995205	0.995824	1.01377
149.25	1.00677	0.995903	0.996567	1.0141
149.75	1.00717	0.996822	0.997323	1.01437
150.25	1.00758	0.997653	0.997915	1.01461
150.75	1.00802	0.998426	0.998777	1.01487
151.25	1.00852	0.999367	0.999392	1.01516
151.75	1.00888	1.00011	1.00006	1.01528
152.25	1.00923	1.00098	1.00078	1.01559
152.75	1.00977	1.00175	1.00157	1.01575
153.25	1.01008	1.00246	1.00221	1.01593
153.75	1.01043	1.00333	1.00293	1.01611
154.25	1.01081	1.0041	1.00369	1.01635
154.75	1.01118	1.00491	1.00436	1.01639
155.25	1.01155	1.00575	1.00505	1.01657
155.75	1.01192	1.00645	1.00568	1.01672
156.25	1.01213	1.00712	1.00633	1.01673
156.75	1.01254	1.00799	1.00693	1.01696
157.25	1.01285	1.00875	1.0077	1.01701
157.75	1.01311	1.00948	1.00831	1.01716
158.25	1.01337	1.01019	1.00898	1.01715
158.75	1.01364	1.01084	1.00948	1.01721
159.25	1.01394	1.01163	1.01019	1.01726
159.75	1.01428	1.01222	1.01086	1.01741
160.25	1.01456	1.01301	1.01136	1.0174
160.75	1.01472	1.01366	1.01196	1.0175
161.25	1.01502	1.01428	1.01251	1.01739
161.75	1.0152	1.0149	1.01309	1.01746
162.25	1.01542	1.01548	1.01364	1.01752
162.75	1.01557	1.0161	1.01427	1.01737
163.25	1.0159	1.01672	1.01478	1.01737
163.75	1.01595	1.01729	1.01526	1.01737
164.25	1.01615	1.01785	1.01568	1.01719
164.75	1.01633	1.01832	1.01621	1.01732
165.25	1.01657	1.01893	1.01678	1.01714
165.75	1.01664	1.01936	1.01713	1.01712
166.25	1.01672	1.01979	1.01763	1.01696
166.75	1.01685	1.02031	1.01804	1.01697
167.25	1.01701	1.02081	1.0185	1.01687
167.75	1.01716	1.0211	1.01893	1.0167
168.25	1.01726	1.0216	1.01929	1.01674
168.75	1.01731	1.02198	1.01969	1.01656
169.25	1.01737	1.02238	1.02005	1.01638
169.75	1.01748	1.02278	1.02033	1.01624
170.25	1.01754	1.02293	1.02064	1.01624

[truncated: 20 more sheets: Figure 4c, Figure 4d, Figure 6a, Figure 6b, Figure 7a, Figure 7b, Figure 7c, Supplementary Figure 1, Supplementary Figure 2, Supplementary Figure 3, Supplementary Figure 4, Supplementary Figure 5, Supplementary Figure 6, Supplementary Figure 8, Supplementary Figure 9, Supplementary Figure 10, Supplementary Figure 11, Supplementary Figure 12, Supplementary Figure 13, Supplementary Figure 14]
